# Supplementary material for: Serum Biochemical Phenotypes in the Domestic Dog
Source: PLoS One. 2016 Feb 26;11(2):e0149650. doi: 10.1371/journal.pone.0149650 (PMC4769346; doi:10.1371/journal.pone.0149650)
Supplement: S1 Dataset — (XLSX) [file pone.0149650.s001.xlsx]

## Sheet: Biochemistry
BreedCode	Age__	Sex_	Glucose__0	Total_protein__0	Albumin__0	Globulin__0	Sodium__0	Potassium__0	Chloride__0	Calcium__0	Inorganic_Phosphorus__0	Urea__0	Creatinine	Cholesterol__0	Total_Bilirubin__0	Amylase__0	Lipase__0	ALT__0	CK__0	ALP__0
Afghan Hound	5y	M	4.7	60.8	36.1	24.7	148	4.8	113	2.61	1.2	5.8	114	4.5	0	724	594	35	95	20
Afghan Hound	13Y	M		61.1	33.2	27.9	147.6	4.7	111.5	2.57	1.09	8.3	122	7	1.6	814	253	85	253	31
Afghan Hound	4Y10M	MN	4.7	65.5	38.3	27.2	149	5.2	107	2.52	1.62	5	93	4.9	1.3	468	429	45	123	59
Afghan Hound	4Y8M	M	4.6	62.6	38	24.6	152	4.7	107	2.49	1.34	4.2	101	5	0.3	671	429	78	107	72
Afghan Hound	4y9m	M	4.9	64.3	35.2	29.1	149	4.7	109	2.56	1.49	7	98	4.9	0	751	340	67	156	72
Airedale	9Y	FN	4.7	57.7	31.8	25.9	151.3	4.2	115.3	2.53	1.17	4.5	99	6.6	0.3	1176	830	26	82	32
Airedale	8Y3M	MN	4.3	69.3	38.7	30.6	150	4.9	112	2.6	1	3.6	119	6.4	1	1183	521	18	153	34
Airedale	12y3m	FN	4.8	63.2	36.5	26.7	142	4.4	113	2.56	0.94	4.8	84	6.6	1.6	1052	669	22	81	37
Airedale	7Y6M	M		62.5	33.2	29.3	148	4.9	111	2.67	1.48	3.5	96	6.4	1.3	1042	306	22	185	46
Airedale	2y2m	MN	5.1	66.4	35.6	30.8	153	4.7	113	2.63	1.38	5.3	103	5.3	0.8	588	497	18	188	47
Airedale	6y	FN	4.8	59.9	37.1	22.8	150.1	4.5	111.8	2.63	1.3	4.1	102	7.2	0.5	745	421	33	102	50
Airedale	10Y	MN	4.9	67.2	36.7	30.5	147	5	107	2.52	1.37	4.5	98	8	0.1	679	566	50	120	94
Airedale	3y1m	FN		66.7	32.6	34.1	151	4.4	107.8	2.55	1.47	5.9	86	5.6	0.8	916	443	37	140	99
Airedale	1y11m	MN	4.6	65.2	34.8	30.4	151	4.8	109	2.66	1.6	7.5	114	6.4	1	661	479	39	297	111
Airedale	3Y3m	FN		69.8	34.7	35.1	151.7	4.1	106.4	2.67	1.38	4	94	6	1.2	710	530	32	107	93
Akita	5y	F		63	35.1	27.9	150.5	4.6	112.7	2.44	1.15	5.3	99	7	0.7	407	164	69	309	22
Akita	3Y5M	F		64.3	32.9	31.4	150	4.1	112	2.34	0.86	4.5	116	7.6	2.4	594	172	39	159	26
Akita	1Y	FN	4.5	59.7	33.7	26	149.4	4.4	114.6	2.55	1.18	5.7	102	4.5	1.2	673	139	25	83	29
Akita	5y7m	M	5.4	64.6	37.8	26.8	147	4.6	111	2.61	1.33	4.2	99	4	1.2	928	111	49	122	33
Akita	8y11m	FN	5.3	58.3	36	22.3	148	4.3	113	2.54	0.94	5.3	88	3.4	1.1	861	286	68	191	38
Akita	8y1m	FN	5	58.5	36.5	22	142	4	117	2.39	0.95	5.1	117	4.6	2.1	735	178	31	75	47
Akita	1y	MN		54.5	32.3	22.2	147.3	4.3	112.9	2.46	1.65	9	113	4.7	0.7	884	112	27	176	72
Alaskan Malamute	6y	M	5.4	65.3	34.3	31	143.6	4.5	112.3	2.6	1.35	3.2	97	5.6	1.8	869	326	56	111	31
Alaskan Malamute	5y	FN		64.8	34.4	30.4	149.5	4.4	112.2	2.52	1.29	4.9	104	6.9	1	246	514	47	105	41
Alaskan Malamute	1y8m	M		61.9	36.9	25	148	4.6	115	2.6	1.15	6	118	5.9	1.5	917	211	29	138	21
American Bulldog	1y	F		62.1	32.4	29.7	146.4	4.7	110.7	2.59	1.35	3.9	108	4.4	1.6	984	380	30	98	24
American Cocker Spaniel	2Y7M	F		61.2	37.3	23.9	145	4.5	109	2.42	1.44	3.6	75	6.5	2.2	496	223	50	77	32
American Cocker Spaniel	2y	FN	5.3	65.9	35.7	30.2	147	4.3	108	2.6	1.39	4.1	82	4	1.3	597	250	23	147	40
American Cocker Spaniel	5y8m	FN		62.2	35	27.2	152	5.4	109	2.47	1.41	5	83	4.3	0.8	664	118	29	145	62
American Cocker Spaniel	12Y8M	MN	4.4	60.3	28.9	31.4	151	4.6	109	2.4	1.4	6.3	94	4.2	0	961	565	21	97	63
Australian Cattle Dog	5Y3M	F	3.9	64.8	38.7	26.1	144	4.7	113	2.46	1.13	5.6	103	6.7	1.1	599	413	44	149	41
Australian Kelpie	8y	FN	4.9	65.1	37.9	27.2	150	5	111.5	2.64	1.07	4.7	90	5.1	0.9	641	202	26	74	24
Australian Kelpie	4y9m	MN	4.7	54.6	33.2	21.4	149.5	4.9	109.3	2.18	1.03	7.5	121	5.9	1.2	525	480	21	230	43
Australian Kelpie	7y4m	F		69.9	30.3	39.6	145	4.5	110	2.64	1.45	7.1	112	7.8	1.5	608	188	32	109	159
Australian Shepherd	3y11m	M	5.1	61.1	35.6	25.5	148	4.9	113	2.51	1.16	4	113	5.5	1.9	528	387	51	186	49
Australian Shepherd	8Y8M	MN	4.7	56.9	33.5	23.4	149	4.8	111	2.32	0.85	5.5	111	5.3	1.6	624	104	42	364	69
Basset Fauve De Bretagne	5y	FN	5.4	62.9	37.9	25	146	4	110	2.53	1.1	8.9	107	3.8	0.4	534	483	20	126	20
Basset Griffon Vendeen	8y	M	5.3	63.3	33.2	30.1	149	4.7	113	2.52	1.16	5.8	91	4.6	0.6	650	305	29	157	50
Basset Griffon Vendeen	1y	M	5.3	59.8	36.1	23.7	144.8	3.9	108.9	2.49	1.21	3.3	69	4	0.5	1225	387	37	79	80
Basset Griffon Vendeen	10y2m	MN	5.4	64	34.5	29.5	150	4.8	115	2.62	0.93	5.3	97	6.6	1.5	393	311	28	99	130
Basset Hound	2y	M	5.2	58.3	34.5	23.8	151.3	4.5	111.7	2.56	1.15	4.8	84	5.5	0.8	833	319	63	264	32
Basset Hound	7y4m	FN	5.1	69.7	37.9	31.8	150	4.3	110	2.49	0.86	4.8	100	6	0.3	830	261	25	205	34
Basset Hound	10Y2M	FN	4.7	60.9	34.8	26.1	148.7	4.9	110.4	2.45	1.12	4.1	83	6	1	685	275	34	307	36
Basset Hound	7y8m	FN	5	64.6	35.2	29.4	151	4.8	107	2.26	0.89	6.5	86	3.9	1	547	298	25	238	39
Basset Hound	3Y5M	FN	4.9	57.6	35.8	21.8	144	4.4	114	2.54	0.98	3.3	66	6.6	2.2	433	403	24	135	41
Basset Hound	9y	FN	5.6	64.6	38.2	26.4	150.7	4.5	111	2.52	0.91	5.5	99	5.8	1.7	753	710	19	328	41
Basset Hound	1y	MN		62.4	36.3	26.1	145	4.8	108	2.58	1.7	5	70	6.8	2.2	690	111	34	287	42
Basset Hound	8Y	MN		62.3	34.6	27.7	150	4.2	111	2.62	1.3	3	77	5.5	0.1	724	372	23	254	43
Basset Hound	2y	M	5.3	59.6	33.6	26	148.2	5	109.8	2.33	1.21	3.3	63	5.1	0.5	947	275	14	261	49
Basset Hound	9y9m	MN		61.8	34.5	27.3	148.9	4.6	117.4	2.46	1.33	5.3	75	6.5	0.5	436	175	53	108	50
Basset Hound	1Y	MN	4.8	59.3	33.5	25.8	146.8	4.9	109.3	2.5	1.8	3.5	76	4.6	0.7	1109	298	16	147	50
Basset Hound	3y	M		65.2	37.1	28.1	148.5	5.2	107.1	2.6	1.59	6.7	122	5.1	2.2	599	315	31	88	51
Basset Hound	1Y3M	M		59.2	30.8	28.4	149.8	5	109.8	2.65	1.8	3.7	92	4.2	1.8	915	253	16	141	55
Basset Hound	11y	FN	5	59	31	28	148.6	5	111.5	2.3	1.41	7.5	71	5.8	0	773	247	29	178	61
Basset Hound	4y	FN		57.6	29.8	27.8	147	4.4	112	2.59	1.29	3.3	73	6.7	0.3	714	180	28	193	75
Basset Hound	1y9m	F	5.5	57.4	33.6	23.8	152	4.6	110	2.51	1.35	4.4	70	5	0.3	908	265	13	205	75
Basset Hound	3y	F	5	64.7	33.9	30.8	150	4.5	112	2.53	0.89	8.4	103	5.9	1.6	631	183	17	176	76
Basset Hound	2y	FN	5.2	58.7	34.8	23.9	153	4.3	112	2.47	1.04	5.2	97	5.4	1.4	518	257	17	151	78
Basset Hound	12y9m	MN		66.9	37.6	29.3	152	4.4	117	2.54	1.32	5.1	62	6.8	1.6	528	256	57	157	78
Basset Hound	1y	MN	4.8	58.5	30.8	27.7	144.6	4.7	110.3	2.48	1.39	3.5	78	4.9	0.4	834	136	19	256	93
Basset Hound	8y10m	FN		56.5	28.6	27.9	147	4.5	113	2.3	1.29	3.8	58	6.5	0.6	640	206	15	78	177
Beagle	5Y6M	MN	5.4	60.3	36.1	24.2	151	4.2	112	2.57	1.03	4.7	112	5	1.9	756	479	21	96	24
Beagle	6Y	MN		58.5	31.7	26.8	150.9	4.78	114.5	2.55	1.22	5.9	111	3.7	1	719	236	28	100	29
Beagle	5y2m	FN		68.3	28.3	40	150	4.7	115	2.53	1.47	7.8	73	5.3	0.4	1036	449	22	144	32
Beagle	7Y1M	M	5.5	62.9	36.6	26.3	149	4.7	111	2.54	1.32	3.4	84	5.6	1.1	855	649	27	126	34
Beagle	3y	FN		66.7	38.2	28.5	145	4.3	108	2.61	1.31	4.9	65	6.8	1.8	883	270	27	112	37
Beagle	9y	F		58.1	35.7	22.4	149	4.9	113	2.4	1.19	3.8	69	6.1	0	367	682	21	162	45
Beagle	5y	MN		61.7	35.9	25.8	149	4.8	110	2.63	1.5	5.4	90	5.3	1.8	505	668	21	144	52
Beagle	7Y	MN		60.8	33.2	27.6	152	4.5	114	2.49	1.09	4.2	111	4.5	0.7	1115	408	26	192	54
Beagle	11y	FN	5.4	55.7	28.3	27.4	148	5.4	111	2.27	1.94	6	72	5.2	1.8	821	292	38	154	60
Beagle	6y	FN		55.6	34.4	21.2	150.4	4.4	114	2.37	0.99	3.8	78	5.3	2.4	606	746	33	140	61
Beagle	1y	MN		55.1	30.3	24.8	144.2	4.4	111.3	2.67	1.99	4.2	78	5.3	1.4	1040	208	35	155	63
Beagle	2y6m	FN		60.1	37.7	22.4	153	4.2	118	2.53	1.49	4.8	105	6.2	1.5	718	1069	23	182	70
Beagle	6y	MN	5.9	60	36.4	23.6	151	4.5	112	2.59	1.16	3.2	98	5.7	0.4	516	859	24	176	73
Beagle	8y	FN		63.4	35.3	28.1	150	4.7	111	2.58	1.29	3.2	86	5	0.9	861	736	21	83	74
Beagle	12Y	M	4.3	64.5	35.6	28.9	151.4	4.6	109.4	2.52	1.07	9	108	6.9	0.9	847	165	59	99	77
Beagle	1y	MN	5.5	58.9	32.2	26.7	144.9	4.5	111.7	2.66	1.54	4.7	85	5.3	0.6	803	184	48	268	82
Beagle	8y	MN	4.9	57.3	34.9	22.4	150.4	4.9	111.5	2.54	1.1	5.5	104	3.7	1.2	727	515	30	144	92
Beagle	7y2m	M		59.2	36.1	23.1	151	3.9	113	2.48	1.82	5.6	67	3.6	0.7	572	314	37	293	96
Beagle	8M	F	4.9	65.8	28.9	36.9	145	5	109	2.35	1.59	3	76	5.4	0	1183	115	33	76	97
Beagle	7y	M		57.2	34.4	22.8	150.7	4.7	113.1	2.27	1.36	6.1	65	4.7	1.3	995	448	56	270	103
Beagle	4y6m	MN	5.3	65.9	32.5	33.4	147	4.4	111	2.43	1.42	3.5	73	6.3	0.8	925	460	25	261	104
Beagle	12Y	M	4.9	61.9	34.2	27.7	149.4	5.4	106.4	2.52	1.29	7.1	120	5.2	1	595	167	51	273	122
Beagle	8y11m	M	4.9	61.5	36.3	25.2	143	4.5	111	2.45	1.33	4.1	76	6.6	1	796	531	23	70	127
Beagle	1y2m	FN	5.8	55.5	32	23.5	146	4.5	114	2.68	1.47	4.9	76	6.3	0.7	915	569	20	76	131
Beagle	1y	MN	5.6	60.4	28.2	32.2	147	4.9	109.9	2.56	1.44	3	61	5.6	1	883	126	53	118	134
Beagle	2Y3M	FN		60.5	28.2	32.3	146.8	4.6	111.7	2.32	1.49	6.1	102	6.7	0.9	991	158	42	172	139
Beagle	9Y	MN		64.6	34.7	29.9	144	4	108	2.46	1.07	4	66	8.1	2.2	530	541	31	106	177
Beagle	5y7m	MN		49.8	28.4	21.4	152.2	5	113.2	2.49	1.54	7.3	89	6	0.5	1093	975	24	87	187
Beagle	10y8m	M	5.7	57.7	32.1	25.6	146	4.9	115	2.49	1.36	5.9	94	4.8	1.3	1171	314	47	304	231
Bearded Collie	11Y8M	M	4.8	54.6	30.3	24.3	145	4.8	113	2.48	1.44	5.7	105	7.5	0.9	1005	345	37	121	29
Bearded Collie	12y11m	FN		60.8	32.1	28.7	149	4.4	109.9	2.66	0.82	3.6	84	8.7	1	634	138	38	110	30
Bearded Collie	2Y	F		55	28.5	26.5	146	4.6	105	2.41	1.57	7.6	90	5.8	0.3	491	166	46	159	41
Bearded Collie	6Y2M	MN		62.9	34	28.9	150	4.4	115	2.61	1.15	3.7	109	8.8	2	723	176	32	128	42
Bearded Collie	8y7m	FN	5.3	62.9	32.7	30.2	142	4.6	114	2.45	1.22	7.3	99	8.8	1.8	648	335	27	127	52
Bearded Collie	3Y11M	FN		63.5	37.1	26.4	151	4.7	114	2.62	0.92	4.8	111	4.1	0.6	682	385	36	88	65
Beauceron	3y	M	3.4	62.5	32.9	29.6	148.9	5.5	111.1	2.29	1.28	4.1	88	4.6	0.5	852	165	58	209	57
Beauceron	2y	F		66.6	31.1	35.5	142.9	4.2	107.6	2.38	1.48	3.2	66	8	0.2	733	385	29	220	108
Belgian Shepherd	4y6m	FN	4.8	53.6	28.5	25.1	151	4.8	113	2.7	1.93	5.8	110	4.1	1.2	534	835	28	131	37
Bernese Mountain Dog	8Y	FN		65.9	33.2	32.7	150	5.2	112	2.53	1.53	6.8	85	6	0.8	1031	517	36	148	159
Bernese Mountain Dog	6y	FN	5.4	57.7	29.6	28.1	149.3	4.9	112.5	2.56	0.85	4.9	106	8.1	1.7	802	746	38	107	49
Bernese Mountain Dog	9y	F		67.2	32.9	34.3	149	4.6	114	2.65	1.49	5.8	96	7.3	1.1	768	400	30	176	55
Bernese Mountain Dog	5Y10M	MN	5.7	63.3	31.8	31.5	151	4.4	113	2.59	1.31	5.9	118	6.2	2	1119	635	52	123	60
Bernese Mountain Dog	5y3m	MN		61.3	31.5	29.8	148	5	115	2.6	1.28	6.4	118	7	1.9	746	415	34	142	66
Bernese Mountain Dog	2Y10M	MN		58.7	29.3	29.4	145	5.5	111	2.3	1.3	3.1	90	6.1	2	997	107	29	80	110
Bernese Mountain Dog	7m	F	6	61.9	37	24.9	150	4.2	110	2.68	1.89	4.1	108	8.6	2.1	1004	382	43	387	125
Bernese Mountain Dog	9y	F		67.1	31.9	35.2	149	4.7	115	2.63	1.27	7.7	119	8.7	1.6	763	276	58	131	139
Bernese Mountain Dog	7Y	FN	4.7	70.9	37.7	33.2	150	5	111	2.28	1.4	7.9	108	6.3	0.8	237	343	44	86	232
Bichon Frise	2y3m	FN	5.5	60.6	38.3	22.3	148	4.7	111	2.66	1.43	7	79	6.8	1.4	480	684	32	103	19
Bichon Frise	7y	MN		62.4	34.2	28.2	149.1	5	112.8	2.67	1.06	7.4	97	5.4	1.6	939	516	33	118	24
Bichon Frise	2Y6M	FN	5.3	62.6	30.5	32.1	149	4.9	112	2.45	1.75	6.5	83	4.8	1.6	891	338	18	101	27
Bichon Frise	1Y3M	M		61.2	38.2	23	149.4	4.5	110.9	2.63	1.68	7.9	95	7	1.5	980	285	41	123	30
Bichon Frise	3y	FN	4.3	58.7	35.9	22.8	152.6	4.2	117	2.54	1.13	4.2	89	6.7	0	500	1074	43	130	31
Bichon Frise	3y	FN		67.1	32.7	34.4	143	4.5	113	2.58	1.07	6	80	4.5	0.5	1087	354	37	103	42
Bichon Frise	6y11m	MN		61.7	37.6	24.1	152	4.5	116	2.54	1.93	5.8	73	4.1	0.9	402	803	30	122	44
Bichon Frise	11y	MN		67.1	38	29.1	143.7	4.6	107.4	2.69	1.12	6.8	77	4.4	0	670	412	79	307	57
Bichon Frise	1y	FN	4.8	56.5	34.8	21.7	147.6	4.7	107.9	2.4	1.32	5.4	77	7.6	0.8	444	302	35	141	58
Bichon Frise	3y	FN		55.8	31.2	24.6	144.4	4.3	113.7	2.4	1.39	8.6	62	5.9	0	380	353	36	175	58
Bichon Frise	6y2m	MN		62.6	33.6	29	149	3.9	117	2.53	1.37	3	67	5.8	2.2	520	280	35	202	60
Bichon Frise	9m	F	5.7	62.1	38.1	24	151	4.7	108	2.57	1.72	6.2	83	8.7	0.5	465	898	80	167	79
Bichon Frise	10m	M		61	29.4	31.6	149	5.3	112	2.25	1.56	6.9	67	7.2	0.6	1032	75	45	84	147
Bichon Frise	2Y	MN		53.5	31.9	21.6	147.2	4.2	110.9	2.48	1.52	5.3	76	6.6	0.2	542	449	73	148	180
Bloodhound	3Y11M	M	5.2	65.3	34.5	30.8	150	4.5	109	2.53	1.51	8.7	101	5	0.9	817	131	54	86	51
Bloodhound	5Y	M	5.7	55.2	28.7	26.5	152.8	5.1	116.2	2.41	1.46	4.1	88	4.7	0.9	870	221	51	78	89
Border Collie	6Y	MN	5.5	65.1	32.9	32.2	151	5.1	113	2.44	1.15	4	117	7.5	1.6	459	300	55	124	23
Border Collie	3Y3M	FN	5.1	55.4	32.8	22.6	150.1	4.3	116.8	2.47	1.28	5.2	119	5.7	1.2	514	243	49	105	27
Border Collie	3y	MN		58.4	36.6	21.8	147.9	4.4	110.4	2.47	1.35	5.6	98	6.3	1.5	566	387	27	149	30
Border Collie	10y5m	MN		59.7	33.9	25.8	149.2	4.4	113.6	2.52	1.24	9	102	6.8	1.4	564	511	50	91	33
Border Collie	1y	F		56.6	33.9	22.7	148	5.4	114	2.59	1.53	8.1	113	4.8	1.5	891	163	23	103	33
Border Collie	5y	MN		54.2	31.5	22.7	148.1	4.2	115.4	2.44	1.14	5.7	101	7.1	0.4	664	140	21	98	35
Border Collie	7y	M		53.6	32	21.6	147.2	4.7	110.9	2.38	1.89	4.1	92	5.6	0.3	612	230	21	211	35
Border Collie	6Y	MN		59.1	32.7	26.4	147.4	4	114.6	2.48	0.94	5.5	88	6.5	1.7	338	149	32	352	37
Border Collie	10y	MN	5.9	70.1	32.2	37.9	143	4.7	110	2.48	1.12	4.3	100	7.3	0.4	1000	637	47	110	39
Border Collie	4Y	MN	4.7	64.7	37.8	26.9	152.7	4.4	113	2.7	1.29	3.1	106	4.4	2.2	1029	381	34	99	44
Border Collie	9Y	MN	5.7	56	29.9	26.1	150.4	4.4	112.7	2.43	1.34	7.1	117	6.1	1.7	611	230	27	88	46
Border Collie	1y	F		53.8	32.3	21.5	150.1	4.4	114.5	2.41	1.28	5.9	102	5.6	0.5	307	256	34	129	46
Border Collie	2y9m	F		60.5	36.6	23.9	148	4.8	114	2.63	1.45	5.6	85	6.8	2.4	551	383	26	139	48
Border Collie	12y	FN		61.4	33.9	27.5	144	4.8	111	2.42	1.55	5.5	105	4.3	1.5	403	287	72	86	65
Border Collie	10y10m	F		57.1	34.3	22.8	148.9	4.8	111.7	2.37	1.37	7.3	94	4.7	0.9	1086	506	25	190	71
Border Collie	9y4m	FN		63.3	31.4	31.9	150	4.2	112	2.39	1.15	3.7	99	4.1	1.1	933	349	47	113	72
Border Collie	1y8m	MN		54	29.9	24.1	148	4.3	114	2.47	1.37	5.3	111	4.5	0.9	802	92	53	155	92
Border Collie	10y1m	FN		59.4	32	27.4	152	4.6	113	2.38	1.11	3.9	95	4.6	1.4	1115	426	76	253	108
Border Collie	1Y3M	F	4.9	56.6	34.2	22.4	149	4.3	112.6	2.58	1.63	6.3	118	6.4	1.6	811	188	24	155	110
Border Collie	11y9m	FN		61.6	30.4	31.2	150	4	110	2.28	1.6	3.9	73	8	1.6	1013	479	41	93	117
Border Collie	3y	MN	4.1	57.2	34.7	22.5	149.5	4.6	111.1	2.32	1.29	5.5	104	7.6	0.7	677	279	45	178	133
Border Collie	3y11m	MN	5	56.6	29.6	27	149	4.8	113	2.34	1.31	4.4	100	7.1	1.4	850	126	26	74	140
Border Collie	10Y	MN	5.6	62.4	34.6	27.8	146	4.4	108	2.69	1.42	7.2	95	7.9	0.8	938	434	74	105	140
Border Collie	1y	M	5.7	67.1	37.7	29.4	151	4.6	107	2.63	1.63	3.9	71	4.3	1.2	255	82	47	76	160
Border Collie	2Y	F	5.1	56.5	33.7	22.8	146	4.7	116	2.57	1.17	5.3	111	5.3	2.3	619	330	25	152	19
Border Collie	3Y9M	FN	4.9	58.4	34.9	23.5	149.5	4.4	115.2	2.31	0.95	5.1	106	7.2	0.6	359	267	46	204	19
Border Collie	8y	M		65.1	36.7	28.4	151.7	4.3	113.8	2.53	1.34	6.4	104	5	1.6	953	272	33	76	20
Border Collie	6Y6M	M	4.8	62.9	35.5	27.4	148	4.4	110.3	2.49	1.37	4.2	109	6	1.6	639	189	56	95	20
Border Collie	8Y9M	FN	5.3	69.3	37	32.3	148.3	5.3	111.6	2.55	1.2	7.3	102	6.2	0.6	604	503	43	348	24
Border Collie	8y	MN	5	56.4	29.7	26.7	151.1	4.5	116.1	2.32	1.43	6	93	6.3	1.1	457	350	58	69	26
Border Collie	8y	FN		58.8	32.1	26.7	149	4.5	111	2.4	1.33	6.4	118	6	0.9	864	325	32	170	26
Border Collie	1Y	F		52.4	31.3	21.1	145	4.4	115	2.43	1.47	5.8	90	4.2	0	465	500	23	224	26
Border Collie	7Y5M	MN		59.1	35.8	23.3	151	4.8	116	2.43	1.06	6	117	7.5	1.4	812	238	42	167	27
Border Collie	9Y5M	MN		63.3	33.1	30.2	146	4.5	113	2.53	1.49	5.3	94	6.5	0.6	592	287	53	153	29
Border Collie	10y	M		57.5	28	29.5	147	5.4	109	2.53	1.6	4	82	5.9	1.4	957	138	26	72	33
Border Collie	9Y1M	M		64.7	35.7	29	148	4.6	115	2.51	0.84	5.4	100	6.6	1	620	145	33	102	34
Border Collie	8y6m	MN		62.3	36.1	26.2	151	4.4	116	2.47	1.13	5.3	91	7.1	1.5	1144	227	33	119	35
Border Collie	7Y10M	MN		64.3	34.8	29.5	153	4.8	116	2.42	1.13	5.9	101	5.2	0.8	954	428	37	224	36
Border Collie	4Y9M	FN		58.8	35.6	23.2	148	4.1	114	2.57	1.38	6	113	6.1	2.1	422	468	28	76	37
Border Collie	4Y2M	MN	5.5	52.9	30.3	22.6	149.1	4.5	112.9	2.4	1.38	4.3	113	6.8	0.8	735	375	47	129	37
Border Collie	1Y8M	M	5.3	55.7	34.2	21.5	149	4.2	114	2.51	1.22	4.8	92	5.9	1.6	691	240	21	74	38
Border Collie	1y3m	F		59.3	34.8	24.5	149	4	113	2.61	1.59	5.4	95	8.3	2.1	438	125	26	85	43
Border Collie	10Y2M	M		61.3	33.9	27.4	152	5.4	115	2.51	1.69	6.5	120	7.5	1.9	907	192	52	110	46
Border Collie	1y3m	M	6	60.2	39	21.2	148	4.1	112	2.43	1.76	5.9	89	6.7	0	532	165	17	75	47
Border Collie	5Y	MN		55.2	31.8	23.4	151.4	4.7	109.6	2.32	1.1	5.2	100	3.6	1.4	233	216	24	91	47
Border Collie	1y6m	M	4.8	61.3	30.9	30.4	150	4.3	114	2.44	1.16	5.3	116	4	1.4	860	217	57	144	50
Border Collie	5Y5M	FN	4.6	57.3	33.7	23.6	147	4.3	111.9	2.43	1.01	4.4	122	4.2	1.1	604	214	30	77	51
Border Collie	10y3m	MN	5.2	60.1	31.6	28.5	146.9	5	111.5	2.45	1.29	6.4	108	7.5	1	653	250	34	73	52
Border Collie	3y	MN		59.9	35.7	24.2	149.8	4.4	112.2	2.61	1.03	4.3	91	6.3	1.1	496	353	21	114	52
Border Collie	8y2m	MN	5.3	62.6	34.4	28.2	147	4.8	112	2.51	1.2	6.3	88	5.9	0.8	762	291	63	88	55
Border Collie	10M	MN		56.7	33	23.7	147.5	4.3	111.1	2.56	0.85	4.4	92	5.5	0.5	549	278	19	132	55
Border Collie	1Y6M	MN	4.8	58.1	34.4	23.7	150.4	4.2	110.9	2.6	0.97	4.9	118	5.2	0	951	211	22	83	59
Border Collie	2y	FN	5.3	58.5	31.5	27	151.5	4.3	112.6	2.45	1.19	6.3	92	6.6	0.9	641	401	20	78	60
Border Collie	1y10m	M		62	35.9	26.1	153	4.9	116	2.62	1.45	4.9	75	5.1	1.9	772	197	22	94	62
Border Collie	6y	FN		53.9	30.2	23.7	149.6	4.9	111.6	2.34	1.77	6	81	4.9	0.6	895	227	45	182	63
Border Collie	1Y11M	MN	5	57.5	35.5	22	150.2	4.6	114.6	2.58	1.15	5	105	7.1	2.1	498	445	38	197	63
Border Collie	8M	M	5.4	53.8	31	22.8	150	4.3	112	2.48	1.98	7.3	110	7.4	2.4	666	295	41	144	69
Border Collie	2y	F		60.3	35.4	24.9	152.8	4.7	113.7	2.3	1.21	4	102	7.4	1.5	614	478	18	268	69
Border Collie	9y2m	MN	5.7	61.9	34.9	27	149	4.3	115	2.61	1.43	3.6	98	6.9	2.3	722	390	27	372	70
Border Collie	8Y	MN		58.5	34.8	23.7	150.9	4.2	112.7	2.34	0.9	4.5	83	7	1.2	624	254	46	77	71
Border Collie	13y	MN		61.7	35.4	26.3	148.7	4.9	112.6	2.51	1.42	3.3	93	6.8	1	406	369	62	217	74
Border Collie	4y	MN	4.8	68.6	37.3	31.3	143	4.7	114	2.45	1.43	6	95	7.5	1.2	965	236	57	61	77
Border Collie	11y3m	M		50.8	29	21.8	150	4.6	111	2.32	1.7	3.7	113	4.5	1.4	501	380	71	202	85
Border Collie	6y	FN		68.5	29.9	38.6	143.8	4.2	110.5	2.37	1.22	4.9	87	5.7	0.3	1214	334	29	169	87
Border Collie	13Y	MN		58.3	31.1	27.2	147	4.5	114	2.35	1.11	4.8	85	4.3	0.1	754	318	26	81	89
Border Collie	7Y	MN	5.3	68.8	36.3	32.5	150.5	4.5	108.7	2.55	1.09	6.3	107	8.9	2.3	399	834	43	107	92
Border Collie	6y	FN		59.5	35.6	23.9	151	4.8	114	2.51	1.58	4.9	94	7	0.3	702	390	23	186	97
Border Collie	3Y	F		55.3	30.8	24.5	146.6	4.7	113.8	2.4	1.23	3.6	100	7.2	1.6	1044	111	42	262	100
Border Collie	1y	MN	5.7	55.7	33.1	22.6	150.4	5.1	117.1	2.38	1.61	4.5	79	7.1	0.8	795	217	56	258	101
Border Collie	12Y	MN	5	63.7	30.5	33.2	153	4.8	111	2.65	1.52	3.3	95	6.8	1.5	964	358	20	72	137
Border Collie	9y5m	M	5.3	58.2	30	28.2	144	4.4	110	2.27	0.92	4.4	90	7.9	2.3	382	84	45	288	151
Border Collie	2y	FN	6	61	35.5	25.5	151.6	4.4	113.1	2.54	0.84	4.9	82	3.7	1.2	349	84	56	85	179
Border Collie	7Y5M	F		58.9	33.4	25.5	152	4.1	116	2.41	1.3	3	89	8.5	1.8	447	184	34	73	202
Border Terrier	3y	M	5.5	56.3	31.4	24.9	147	4.4	111	2.41	1.32	6.9	105	4.3	1.5	670	213	47	100	32
Border Terrier	13y5m	MN	5	59.8	31.9	27.9	148	5	110	2.38	1.32	6.4	111	8.6	0.7	638	326	28	137	47
Border Terrier	10y9m	MN	5	60.7	31.7	29	147	4.9	108	2.56	1.35	4.8	97	7.9	1	755	165	22	235	53
Border Terrier	4y	M	5.3	68	38.7	29.3	147.6	4.7	111.3	2.63	1.52	6.1	77	7.2	2	639	323	16	95	21
Border Terrier	8Y5M	FN	4.9	69.3	37	32.3	151	4.8	112	2.46	0.95	4.9	100	4.1	0.9	792	285	14	109	27
Border Terrier	5y1m	M		67.3	32.5	34.8	149	4.6	109	2.3	1.82	7.7	119	7.1	1.9	431	110	40	110	27
Border Terrier	5Y10M	FN	5.5	59	36.6	22.4	143	4.3	113	2.62	0.93	4.6	96	5.3	1.2	690	340	36	137	28
Border Terrier	5y3m	FN		64.8	37.5	27.3	148	4.5	110	2.54	1.18	4.7	98	5.8	0.7	1042	311	18	205	28
Border Terrier	2y3m	FN	4.9	52.5	31.1	21.4	147	4.1	115	2.34	1.31	4.8	91	5.9	0.8	642	532	18	132	30
Border Terrier	12Y9M	M	5.2	65.3	33.2	32.1	145	5.2	109	2.5	1.3	6.4	107	7.5	2.2	826	399	33	170	34
Border Terrier	6y3m	M	4.7	58.6	35.5	23.1	151	4.4	114	2.54	1.6	4	87	7.5	0	623	340	40	239	35
Border Terrier	8y	FN	5.4	66.7	36.7	30	144.8	4.1	108.5	2.45	1.57	6.2	80	4.7	1.4	222	226	40	162	36
Border Terrier	5y8m	F	4.7	61.5	36.6	24.9	146	4.7	110	2.49	1.14	4.9	92	4.5	1.1	412	422	15	100	39
Border Terrier	5Y	MN	5.2	58.9	36.6	22.3	148.6	5	112.5	2.47	1.04	3.9	98	5.6	0.9	535	529	25	99	45
Border Terrier	8y6m	FN	4.8	59.9	32.5	27.4	152	4.3	111	2.48	1.61	5.6	107	4	1.2	623	124	19	113	45
Border Terrier	5y	MN	4.7	56	32.8	23.2	147.6	4.3	111.4	2.42	0.95	3	94	6.4	1.6	458	442	25	224	52
Border Terrier	8Y	FN	5.3	66.3	36.7	29.6	147.1	4.5	109.9	2.65	1.33	6.1	93	8	0.1	764	673	16	130	56
Border Terrier	11y	MN		59.4	33.1	26.3	150.1	5	109.1	2.42	1.14	3	108	6.1	1.4	566	263	44	124	57
Border Terrier	11Y2M	M	4.4	59.3	32.4	26.9	145	4.7	109	2.54	1.29	3.8	108	4.8	1	951	124	22	69	58
Border Terrier	4Y6M	MN	5.9	61	34	27	152	4.9	111	2.59	1.72	5.6	95	4.4	0.4	453	435	21	74	58
Border Terrier	11Y4M	MN	4.3	62.9	31.3	31.6	146	5.1	110	2.38	1.59	6.2	83	5.4	0	760	579	21	244	58
Border Terrier	6Y	MN		64.5	38.8	25.7	150.5	4.1	111.7	2.4	1.4	3.4	99	7.8	1.4	517	591	45	106	59
Border Terrier	9m	M	5.6	61.2	38.6	22.6	150.6	4.8	106.8	2.69	1.73	5.2	109	6.1	1	573	174	19	266	59
Border Terrier	2y 5m	F	5.5	61.6	37.2	24.4	150	4.6	110	2.49	1.41	4.4	97	5.9	0.6	518	709	27	133	63
Border Terrier	2y2m	M	5.1	62.6	38.1	24.5	147	3.9	111	2.57	1.33	4.5	84	4.5	0.9	612	117	73	140	63
Border Terrier	11y11m	FN		53.3	31.4	21.9	148	4.4	113	2.33	1.01	5.3	74	3.5	0.9	725	584	15	105	64
Border Terrier	4Y6M	MN		64	37.8	26.2	148.8	3.9	110.8	2.57	0.83	3.4	95	6	1.4	592	593	22	133	95
Border Terrier	7y	MN	5.6	65.6	36.9	28.7	148.1	4.1	110	2.37	0.99	3.7	65	5.3	0.5	590	300	13	129	103
Border Terrier	10Y6M	MN		59.4	33.3	26.1	149.9	4.6	112.8	2.46	1.15	4.9	92	8.6	0.6	579	115	42	117	120
Border Terrier	7y11m	M		66.2	35.2	31	149	4.4	111	2.53	1.31	3.8	96	7.7	1.8	568	338	45	101	126
Border Terrier	3Y	FN		55.9	31.5	24.4	148	3.9	108.9	2.42	1.02	4.9	86	6.6	0.7	1111	160	34	243	126
Border Terrier	8Y5M	FN	5.2	56.4	34.6	21.8	148	4.4	111	2.45	1.08	5.6	87	4.4	0	886	474	22	198	127
Border Terrier	4y6m	FN		59.3	37.1	22.2	143	4.5	109	2.52	1.3	4.4	74	5.8	1.9	434	419	29	94	158
Border Terrier	8Y	MN	5.9	69.7	37	32.7	143	4.3	107	2.27	1.45	7.1	70	7.6	1	653	197	31	242	175
Border Terrier	11m	FN		52.4	30.1	22.3	144	4.9	109	2.18	1.51	3.9	72	4.6	0	414	264	19	219	208
Boston Terrier	7Y	MN		55.5	32.4	23.1	144	4.8	111	2.3	1.02	5.4	110	5.9	0.9	788	438	31	221	27
Boston Terrier	7y5m	M	5.2	56	31.4	24.6	152	5.1	110	2.13	1.75	7.6	75	3.8	0.2	667	187	29	129	31
Boston Terrier	3y2m	F	5.6	57.7	31.8	25.9	153	4.7	110	2.34	1.45	6.1	96	4.1	1.8	469	789	47	168	45
Boston Terrier	2Y11M	M		61.4	38.7	22.7	148	4.3	112	2.54	1.13	4.4	96	5.9	0.8	632	244	41	205	48
Boston Terrier	8Y2M	M	5.5	59.6	37.2	22.4	149	4.9	109	2.39	1.48	5.5	96	4.2	0	536	310	58	105	52
Boston Terrier	5y	F	5.3	58.1	32.6	25.5	149	4.2	107	2.17	1.25	6.8	111	4.3	0.2	491	655	47	152	55
Boston Terrier	3y6m	MN		56.6	33.8	22.8	148	4.5	107	2.37	1.18	8.2	101	4.8	1.2	621	316	51	224	55
Boston Terrier	4y9m	FN	4.9	55.7	32.4	23.3	152	4.7	112	2.3	1.45	7.9	94	4.8	0	356	808	34	88	57
Boston Terrier	4y8m	F		59	31	28	143	4.6	107	2.31	1.22	6.5	94	5.9	0	572	619	32	191	66
Boston Terrier	4y8m	F	5.9	59.9	32.4	27.5	144	4.9	107	2.21	1.41	6	94	5.6	0.6	471	614	42	125	86
Boston Terrier	6Y	F	5.6	55.2	31.3	23.9	148.2	4.5	113.1	2.2	0.9	7.2	118	4.9	0	511	587	49	230	90
Boston Terrier	6y4m	F		55.3	31.7	23.6	148.3	4.3	108.4	2.21	1.27	8.7	114	5.6	0	434	554	34	208	94
Boston Terrier	8y8m	F	4.4	56.3	34	22.3	146.1	4.6	108.3	2.21	1.22	7.7	104	5.5	0.8	456	599	33	174	99
Boston Terrier	8m	F		50.8	29.5	21.3	147.7	4.7	113	2.52	1.71	3.9	64	5.1	0.4	840	346	26	190	111
Boston Terrier	7y	FN	5.6	55	29.6	25.4	149.5	4.8	116.4	2.25	1.03	7.7	98	4.6	0	476	527	45	204	123
Bouvier	4y	M	5.7	56.3	32.5	23.8	148.2	4.5	113.1	2.53	1.41	7.3	107	6.4	1.8	1164	438	18	86	31
Boxer	8y1m	MN	5.4	64.2	36	28.2	147	4.7	115	2.4	1.38	3.7	85	8.1	0	941	599	43	115	19
Boxer	8y	MN		62.5	38	24.5	150	4.5	115	2.43	1.13	8	115	7.4	0	840	812	63	122	19
Boxer	12y	M		68.3	32.3	36	144.1	4.3	109.1	2.42	1.05	3.7	93	6.9	1.2	960	494	42	308	19
Boxer	7y	F		61.4	36.1	25.3	145	4.6	113	2.42	1.58	4.3	114	5.9	1.3	696	584	50	108	20
Boxer	8y	M	4.4	66.8	37.2	29.6	148.3	4.7	110.9	2.57	1.19	3.5	87	5.9	1.6	960	456	72	131	20
Boxer	6y3m	MN		68.2	33.6	34.6	150	4.4	116	2.42	1.23	4.6	110	6.2	0.7	850	688	49	172	20
Boxer	5y7m	MN		62.5	35.4	27.1	147.8	4.56	111.9	2.48	1.29	4	90	6.7	0	861	1018	36	115	21
Boxer	5Y10M	FN	5.6	56.9	32.9	24	151	5.1	112.7	2.29	1.55	5.6	122	4	0.9	905	605	39	114	22
Boxer	3y2m	M		61.3	35.6	25.7	142	4.6	109	2.59	1.56	6.5	113	7.9	1.9	920	665	43	107	23
Boxer	7Y4M	FN	4.9	60.3	31.7	28.6	152	5	114	2.4	1.51	6.7	110	5.2	0.7	832	498	57	119	23
Boxer	9y1m	FN		67.9	36.9	31	151	4.4	113	2.56	1.41	7.1	116	8.1	1.3	999	786	42	154	23
Boxer	3y10m	MN	4.7	60.7	37.5	23.2	151.7	4.1	112.2	2.44	1.33	3.9	104	4.8	1.7	947	770	69	124	24
Boxer	7y	FN	5.9	60.1	35.3	24.8	147	4	107	2.56	1.26	5.4	115	4.7	0.8	1146	679	71	125	24
Boxer	2y	M		61.1	34.4	26.7	148.2	4.1	113	2.37	1.24	3.9	104	6.9	1.5	1050	559	42	89	25
Boxer	3y6m	M		62.2	33.9	28.3	151	4.9	112	2.49	1.72	7.4	102	8	1.5	508	256	63	126	25
Boxer	7Y11M	MN	5.7	61.7	34	27.7	149	4.4	110	2.47	1.19	4.9	118	7.2	0	1107	938	38	138	25
Boxer	6y	M		68.2	34.4	33.8	150.8	4.8	113.4	2.54	1.47	3.6	100	6.6	0.7	892	534	60	143	25
Boxer	5y3m	MN	5.1	63.7	35.9	27.8	153	5.1	113	2.18	1.94	4.9	116	7.9	1.7	776	796	35	165	25
Boxer	8y	F	5.7	58.5	34.4	24.1	152.8	4.1	115.8	2.46	1.27	4.6	102	5.8	1	1083	762	61	184	25
Boxer	8y1m	FN		61.1	33.8	27.3	148	4.3	113	2.46	1.26	4.2	100	7.2	0.7	772	1015	42	205	25
Boxer	5Y	MN	4.5	65.5	37.8	27.7	151	4.5	113	2.45	1.74	3.8	96	5.3	2.4	455	790	44	367	25
Boxer	7y	FN		59.2	32.8	26.4	150	4.2	112	2.55	1.71	6.6	98	5.3	1.6	878	549	60	132	26
Boxer	1m	MN	5.2	59.1	36.9	22.2	149.5	4.6	111.4	2.63	1.45	6.1	105	5.7	0.9	738	948	41	159	26
Boxer	5y3m	FN		64.3	35	29.3	152	4	113	2.52	1.34	5.1	116	8.1	1.3	820	858	48	284	26
Boxer	10Y	FN		60	34	26	150.4	4.9	112	2.44	1.82	5.7	122	4.9	0.9	866	576	37	89	28
Boxer	6y	M		63.7	35.9	27.8	148.5	4.6	111.3	2.38	1.24	4.8	121	6.1	1.4	1027	409	74	109	28
Boxer	4Y	F		58.9	31.6	27.3	149.8	5.2	110.7	2.48	1.71	6.6	109	8.4	0.3	1033	971	47	113	28
Boxer	6y	M		63.8	30.9	32.9	149	4.5	113	2.39	1.48	6.2	119	6.9	1.6	1076	378	36	145	28
Boxer	4y10m	FN	5.4	58.2	32.8	25.4	150.1	4.6	113.8	2.41	1.78	5.9	109	4.3	0.8	1066	628	42	152	28
Boxer	3y6m	FN	5.3	60.2	36.6	23.6	151.4	4.9	113.2	2.32	1.61	4.6	119	5.3	1.1	875	909	42	80	29
Boxer	4y	FN		63.1	32.3	30.8	146.2	4.9	112.2	2.4	1.34	3.4	102	6.7	1	961	577	44	124	29
Boxer	2y9m	M	5.3	62.5	35.8	26.7	151	4.4	115	2.37	1.62	7.3	112	7.7	2.2	710	346	34	128	29
Boxer	6y4m	MN		55.8	31.7	24.1	146	4.2	114	2.32	1.39	4.1	88	8	1.5	740	530	33	73	30
Boxer	10y	FN	5.5	63.1	31.3	31.8	150.3	5.3	110.2	2.37	1.75	5.6	110	5.2	1.2	935	728	38	176	30
Boxer	3Y	FN	5.2	59.7	37.8	21.9	153	4.8	110	2.5	1.82	7.7	111	6.2	1	882	810	28	329	30
Boxer	6Y5M	FN		56.9	35.2	21.7	148	4.2	113.4	2.35	1.41	5.8	86	6.5	0.7	338	894	45	156	31
Boxer	3y	F	5.6	60	30.4	29.6	148	5	106	2.47	1.96	4.7	101	5.9	1.6	904	468	19	175	31
Boxer	7y	FN		62.9	31.3	31.6	145.7	4.8	113	2.43	1.3	4.3	119	6.3	1.4	915	735	31	135	32
Boxer	3y	FN	4.5	59.2	34.4	24.8	151.1	4.5	115	2.36	1.22	4.1	113	6.2	2	1010	783	42	146	32
Boxer	10y	FN	5.1	59.1	34.9	24.2	150.5	4	113.3	2.4	1.27	4	119	5.3	1.9	956	651	43	100	33
Boxer	1y1m	M		58.2	36.8	21.4	149	4.5	113	2.63	1.58	4.2	105	6.3	0.8	867	516	35	154	33
Boxer	7y6m	M		59.2	31.9	27.3	150	4.6	113	2.21	1.16	3.6	108	6.4	0.4	731	588	33	95	34
Boxer	3y11m	FN	4.4	60.8	33.8	27	149.5	4.8	112.2	2.49	1.48	8.5	113	5.6	1.7	641	785	52	137	35
Boxer	4y1m	FN	4.8	58.7	34.1	24.6	152.2	4.3	116.1	2.43	1.51	4.4	118	5.6	0.5	876	871	44	176	35
Boxer	11y4m	MN	5.7	63.3	34.3	29	147	4.8	110	2.59	1.41	3.6	106	6.9	1.6	793	636	26	84	36
Boxer	10y9m	MN	5.8	59.1	30.1	29	147	4.9	113	2.48	1.73	3.2	95	5.6	0.2	827	477	20	113	36
Boxer	3Y6M	MN	5.3	60.9	34.4	26.5	153	4.4	112	2.39	1.6	3	109	5.3	1	792	678	64	118	36
Boxer	4Y4M	FN	5.6	62.1	36.8	25.3	150	4.3	112	2.5	1.43	5.1	110	6.5	1.7	1116	599	39	125	36
Boxer	8y4m	M		66.6	36	30.6	147	4.1	113	2.55	0.92	3.1	109	6.2	0.8	745	352	51	139	36
Boxer	3Y	FN	5.7	62.1	39	23.1	148.6	4.5	113.9	2.45	1.31	4	114	7.2	1.2	728	550	44	230	36
Boxer	8y2m	MN		60.7	33.8	26.9	149	4.7	109.2	2.56	1.16	4.6	115	6.7	0.4	960	593	38	337	36
Boxer	2y	MN		62	36.6	25.4	151.5	4.5	111.8	2.61	0.94	5.8	106	6.3	0.8	940	789	48	288	38
Boxer	9y7m	M		65.2	34.1	31.1	147	4.2	112	2.28	1.16	4.5	113	8.5	0	736	594	65	151	39
Boxer	10Y	FN	4.9	60.8	34.6	26.2	151	4.3	112.7	2.32	1.23	5	90	6.2	1.8	1166	884	57	160	40
Boxer	5y	MN		59.2	32.5	26.7	148	4.4	113	2.33	1.06	3.8	120	6.1	2.3	1216	838	48	185	40
Boxer	2y	FN		59.3	36.6	22.7	146	4.1	112	2.52	1.65	4.4	103	6.4	1.6	844	605	46	182	41
Boxer	7y5m	FN		62.8	36.2	26.6	148	4.2	112	2.56	1.48	8.5	95	5.7	2.1	680	739	75	207	41
Boxer	5y11m	F	4.3	69.2	37.8	31.4	146	4.9	112	2.39	1.1	3.7	122	4.7	2.1	723	785	33	79	42
Boxer	7y	FN	5.8	61	34.9	26.1	145	4.8	112	2.55	1.39	4.7	91	8.3	0.3	1161	633	46	82	43
Boxer	5y	FN		60.7	33.2	27.5	150	5.2	113	2.41	1.49	6.6	106	5.6	0.6	1181	628	34	175	43
Boxer	6Y	F		60.9	38.2	22.7	152.7	5.3	109.3	2.43	1.4	6.1	116	8.8	1.3	859	1042	32	302	43
Boxer	9y	MN		61.6	30.6	31	146	4.3	112	2.47	0.96	4	120	5.7	1.2	859	431	62	108	44
Boxer	8Y	M		60.7	36.6	24.1	149.9	4.3	109.9	2.37	1.23	4.8	99	7.9	0.2	579	440	56	157	44
Boxer	8y	FN		64.7	38	26.7	152.2	4.7	115.7	2.33	1.49	4.1	89	5.9	1	1136	980	58	349	44
Boxer	8Y	F	5.5	60.1	34.6	25.5	147	4.6	112	2.47	1.27	4	114	6.3	2.2	900	596	44	81	45
Boxer	7y3m	MN		65.6	32.9	32.7	144	4.7	111	2.5	1.36	4.3	117	7.1	2	689	543	38	96	45
Boxer	4y	MN		62.2	34.2	28	145.1	4.6	111.2	2.46	1.84	5.4	94	5.7	0	1006	545	62	196	46
Boxer	1y	M	5	60.9	36.3	24.6	148.6	4.4	113.2	2.47	1.24	5.7	99	6.5	1.4	884	438	52	251	47
Boxer	9y4m	FN	5.3	69.8	34.3	35.5	143	4.4	108	2.56	1.39	3.9	102	8.2	1.5	764	674	27	104	48
Boxer	9y	MN		65.8	36.7	29.1	151	4.9	114	2.64	1.77	5.1	102	8	1.4	1244	1104	42	114	48
Boxer	3y	MN		61.8	36.7	25.1	150	4.4	110.9	2.55	1.32	4.1	98	5.9	2	929	972	40	220	48
Boxer	2Y	MN	4.5	62.3	34.1	28.2	150.9	4.6	109.3	2.37	1.71	5.6	93	7.1	0	954	739	76	264	48
Boxer	3y	M		61.9	32.9	29	147	4.1	109	2.38	1.31	7.5	99	5	1.7	915	383	54	84	50
Boxer	2Y5M	MN		57.9	32.3	25.6	143	4.6	111	2.48	1.42	4.6	109	5.3	2	864	316	30	70	51
Boxer	9y	FN		63.9	37.9	26	152	4.6	113	2.64	1.49	4.9	104	5.5	2.1	875	789	59	109	51
Boxer	3Y	FN	4.7	60.1	37.5	22.6	151.4	4.9	115.2	2.34	1.45	6.6	106	5.2	0.7	1081	545	32	194	51
Boxer	7y	FN		61.4	34.8	26.6	152	4.7	113	2.34	1.31	5.1	117	7.6	0.5	879	784	31	96	52
Boxer	8y7m	MN		61.5	35.9	25.6	151	4.8	112	2.62	1.48	5.5	115	6.2	2	866	699	59	106	52
Boxer	3y	M		56.2	31.7	24.5	148.2	4.4	110.3	2.37	1.66	6.9	96	4	1	1002	124	22	110	53
Boxer	3y1m	M		63.8	33.8	30	148	4.9	110	2.43	1.56	3.2	115	4	1.6	910	408	41	76	54
Boxer	9y9m	FN		66.2	37.6	28.6	148	4.4	109	2.52	1.66	6	101	5.7	0.3	687	811	56	109	54
Boxer	4y	FN		67	33.3	33.7	153	4.8	113	2.55	1.83	6	108	6.1	2.4	970	768	43	351	54
Boxer	2y8m	MN	5.6	62.4	34.5	27.9	146	4.3	109	2.51	1.74	3.4	96	6	1.4	1148	659	53	173	55
Boxer	1y2m	F	5.4	60.6	37.1	23.5	148.6	4.6	111.1	2.59	1.7	5.6	109	6.5	1.4	903	678	49	153	56
Boxer	2y4m	MN		62.9	34.1	28.8	148	4.8	113	2.56	1.48	6.2	101	8.6	1.3	728	507	35	160	56
Boxer	2y3m	MN		64.1	35.4	28.7	142	4.5	114	2.48	1.29	5.6	97	6.4	1.7	546	450	47	121	58
Boxer	2y	M		66.8	30.7	36.1	149	4.5	111	2.54	1.57	6.1	94	5.6	2.3	1128	253	63	141	58
Boxer	6y	MN	5.4	60.7	35.5	25.2	150	5	112	2.52	1.94	4.7	96	8.5	0.5	862	743	51	155	58
Boxer	5y	FN		63.6	36.6	27	151.2	4.1	113.2	2.38	1.35	5.4	118	5.5	1	817	873	41	134	59
Boxer	11y11m	MN		58.3	30.5	27.8	150.3	4.6	111.8	2.35	1.59	6.2	99	8.2	0.1	985	668	59	72	61
Boxer	2y7m	MN	5.5	56.8	33.4	23.4	146	4.1	110	2.51	1.43	4.7	103	6.1	1	1054	864	30	102	62
Boxer	8y	M		68.4	35.2	33.2	149	4.7	109	2.42	1.24	5.1	104	5.9	0.9	719	461	78	103	63
Boxer	9Y	MN		68.4	32.8	35.6	152.1	5	112	2.61	1.35	4.5	96	5.2	0	1175	677	59	386	64
Boxer	1Y10M	M	5.9	63.4	33.6	29.8	146	4.8	115	2.51	1.3	5.4	119	5.7	0	1205	455	78	117	65
Boxer	2Y	FN		54.5	31.9	22.6	150.9	4.1	114.8	2.25	1.11	4.3	103	4.3	2.1	922	771	50	96	66
Boxer	5y	F	5.1	60.3	31.2	29.1	151	4.8	113	2.44	1.31	3.8	110	4.4	0.9	975	420	33	168	66
Boxer	2Y5M	MN	4.7	57.4	35.9	21.5	151	4.8	113	2.53	1.45	4.2	105	6.8	1	841	736	43	91	67
Boxer	7Y	FN	5.1	58.6	31	27.6	151	5.1	113	2.44	1.66	4.7	121	6.7	1.4	989	673	45	138	67
Boxer	10y5m	F	4.6	57.7	29.9	27.8	149	4.3	111	2.6	1.06	5	105	8.2	1.6	1002	466	32	217	70
Boxer	8y	F		61.3	31.3	30	147	5.1	112	2.52	1.59	5.2	88	5.7	0.9	961	788	43	95	71
Boxer	6y	M		61.3	28.7	32.6	148	4.7	113	2.4	1.69	4.7	83	5.9	0.8	1097	314	38	239	71
Boxer	8y	MN	5.2	54.4	29.5	24.9	148.3	4	117.1	2.41	1.78	3.1	78	4.4	0.4	537	449	42	129	73
Boxer	7y	MN		58.1	33.2	24.9	150	4.4	112	2.54	1.55	4.2	115	8.6	0.3	893	591	23	376	74
Boxer	6Y5M	MN		64.2	32	32.2	152	4.8	113	2.44	1.52	5.4	107	6.9	2.3	1085	532	42	181	76
Boxer	6y2m	MN	3.9	60.4	32.5	27.9	146.3	4.1	111.6	2.32	1.15	4.2	119	5.3	0	896	438	32	299	76
Boxer	10y	M		57.6	29.1	28.5	150.7	5.2	113	2.49	1.78	3.4	94	5.6	0.1	1038	472	68	77	77
Boxer	8y2m	FN		62.4	37.5	24.9	152	4.3	112	2.5	1.41	3.9	91	8.3	0	491	582	69	99	77
Boxer	9Y1M	MN		67.3	33.7	33.6	151	4.6	111	2.61	1.34	4.5	99	6.8	1.2	839	847	32	230	77
Boxer	4y10m	MN	6	61.5	32.7	28.8	145	4.4	112	2.45	1.43	4	103	6.1	0.6	998	501	42	137	78
Boxer	1Y	MN		60.7	34.1	26.6	151.8	4.4	111.2	2.51	1.92	4.6	85	7.4	0.5	945	803	71	135	79
Boxer	10y4m	MN		67.8	30	37.8	146	4.2	109	2.48	1.7	7.7	105	7	1.5	1156	310	34	302	79
Boxer	6y4m	F		56	29.2	26.8	145.1	4.76	113.2	2.37	1.2	5.1	90	8.1	1.9	524	602	62	107	80
Boxer	1y7m	M		58.8	36.5	22.3	149.6	4.6	111.6	2.57	1.35	4.7	112	5.3	2	929	461	49	168	80
Boxer	7Y1M	MN		56.5	28.6	27.9	149	4.9	113	2.46	1.81	4.4	113	7.5	1.3	1083	481	24	69	81
Boxer	11Y	MN	5.2	67.3	35.2	32.1	149.2	4.8	109.1	2.49	1.44	4.2	109	5.9	0.5	1215	965	72	143	81
Boxer	8y	F		64.1	31.8	32.3	151	4.6	112	2.48	1.3	3.1	90	7.7	0.7	678	380	38	189	81
Boxer	1Y	F	5	61	37.7	23.3	149.2	4.6	111	2.46	1.54	6.3	116	5.1	1.4	736	730	39	137	84
Boxer	6y9m	MN		58.4	35.1	23.3	150	4.3	113	2.5	1.7	4.4	104	7	1.4	695	641	42	155	85
Boxer	1y3m	FN		66	35.7	30.3	148	4.9	110	2.49	1.67	6	94	3.8	1.9	799	521	47	104	90
Boxer	2y3m	M	4.7	60.6	34.6	26	151	4.9	111	2.44	1.61	4	122	8.7	0.9	918	915	32	156	92
Boxer	11y2m	FN	4.5	68.2	37.3	30.9	145	4.3	109	2.7	1.62	5.6	120	8.6	1.4	853	704	59	78	94
Boxer	1Y8M	MN		64.5	37.2	27.3	143	4.6	106	2.37	1.72	3.2	79	6.6	1.6	839	541	37	263	94
Boxer	6Y5M	M		62.5	32.9	29.6	152	3.9	113	2.39	1.16	3.9	110	8.3	0.8	775	326	56	100	96
Boxer	13Y4M	FN	5.3	61.4	32.3	29.1	150.4	4.7	111.8	2.35	1.38	4.1	96	3.8	1.2	1011	434	68	390	97
Boxer	8y	M		62.8	32.5	30.3	150.4	4.9	108	2.56	1.39	6.9	122	8	1.6	778	795	54	70	98
Boxer	1y7m	M		59.2	34	25.2	151	4.2	112	2.51	1.54	3.1	121	5.6	1.2	1140	423	43	140	100
Boxer	11y	MN		69.5	37.7	31.8	148.9	5.1	107.8	2.56	1.53	4.7	95	7.9	0.2	1126	1059	87	112	103
Boxer	6y7m	FN	5.4	63	31.2	31.8	147.7	4.4	113.9	2.49	1.49	5	119	5.3	0.6	924	941	41	117	104
Boxer	7y	FN		66.8	32.2	34.6	151.7	4.7	112.6	2.4	1.32	4.3	108	5.6	0.2	848	723	42	128	111
Boxer	9y	MN		63.1	29	34.1	147.7	4.7	110.9	2.39	1.25	5.1	117	8.6	0.5	1013	472	25	141	113
Boxer	11y	MN		64.9	34.6	30.3	147	5.1	110	2.34	1.9	3.8	98	8.8	1.6	569	574	69	198	113
Boxer	11m	M		53.8	28.8	25	149	4.6	108	2.25	1.67	4.1	79	5.2	0	789	419	40	254	113
Boxer	1y1m	M	6	61.2	37.8	23.4	143.8	4.5	108.8	2.56	1.55	4.5	111	7.3	1.8	687	507	62	160	114
Boxer	2y6m	M	5.8	65.8	35.3	30.5	152	4.8	112	2.48	1.67	7.3	117	5.3	0.7	673	754	55	101	119
Boxer	8y	M	4.4	60.7	33.5	27.2	147	4.2	113	2.4	1.31	5.4	111	6.9	2	1101	350	39	269	133
Boxer	4Y7M	FN		69	33.5	35.5	151	4.6	110	2.53	1.62	4.4	102	6.8	0.4	1193	895	52	102	141
Boxer	4Y	F		59.2	37	22.2	146.6	4	110.3	2.42	1.16	3.5	91	8.9	0.9	912	590	77	128	152
Boxer	9Y2M	FN		64.1	34.7	29.4	150	4.8	112	2.49	1.54	4.9	108	7.2	1	1082	740	38	78	156
Boxer	3y	M	6	60.8	32.3	28.5	142	4.5	114	2.27	1.43	6.7	118	6.7	0.2	626	325	35	200	165
Boxer	9M	F	5.2	55.7	34	21.7	148.7	4.9	112.7	2.55	1.91	4	114	5.9	1.5	1134	770	38	228	168
Boxer	3y	FN	5.9	54.6	31.3	23.3	151.4	4.3	115.3	2.25	1.32	4.2	101	6.4	1.2	710	504	42	94	169
Boxer	5Y9M	FN	5.3	69.1	37	32.1	143.2	3.9	111.1	2.47	1.22	3.4	88	7.7	0	866	502	42	153	170
Boxer	9y	MN	5.5	57.8	30.5	27.3	146	4.6	112	2.51	1.38	5.9	106	7.7	0	1147	653	30	87	175
Boxer	8y	FN		62.2	36.4	25.8	149.7	5.1	107.4	2.68	1.91	3.6	84	5.9	1.4	1119	674	74	212	216
Boxer	9y6m	FN		63.7	31.6	32.1	149	4.6	113	2.49	1.64	3	96	5.4	0.4	1148	541	61	86	277
Boxer	9y5m	MN		59.9	32.2	27.7	148	4.6	113	2.28	1.65	3.3	82	7.4	0.8	659	441	35	130	76
Bracho Italiano	1y1m	M	5.1	58.2	32.2	26	144	4.5	111	2.58	1.49	5.1	90	6.4	2	536	76	37	150	52
Bracho Italiano	1y1m	M		57.7	31.5	26.2	149	4.8	114	2.68	1.6	5.7	86	5.7	1.3	847	87	34	300	57
Brazilian Mastiff	8Y3M	FN	5	68.9	34.3	34.6	144	4.5	112	2.5	1.1	3.2	102	7.1	1.3	947	416	23	76	53
Briard	3Y11M	MN	5	64.8	35.5	29.3	150	4.3	112	2.53	1.18	4.5	121	6.6	2	643	169	32	70	41
Bull Mastiff	2y	MN	4.8	64.6	36.4	28.2	153	5.5	109.8	2.5	1.4	4	90	6	1.3	695	725	20	225	21
Bull Mastiff	2y	FN	5	61.9	35.8	26.1	151.9	4.6	109.8	2.62	1.76	4.9	102	6.2	0.8	684	745	30	210	34
Bull Mastiff	8y5m	FN	5.1	62.5	33.7	28.8	145	4.8	113	2.51	1.28	3.7	115	7.4	0.7	1087	473	45	265	38
Bull Mastiff	7y	MN		60.5	34.6	25.9	147	4.6	111	2.62	1.03	3.2	95	7	2.4	956	673	17	137	41
Bull Mastiff	8y2m	MN		62.9	31	31.9	148	5.1	110	2.47	1.08	3.2	102	8.5	1.2	662	354	23	150	49
Bull Mastiff	11Y2M	FN		57.4	32.2	25.2	151.4	4.8	116.3	2.36	1.08	4.8	96	5.1	1.7	626	485	27	172	49
Bull Mastiff	6Y8M	MN		65.6	34.6	31	144	5.4	108	2.66	1.66	5.7	103	7.7	2.3	877	707	27	156	50
Bull Mastiff	4Y11M	MN	5.8	63.4	35.9	27.5	151	4.9	112	2.49	1.41	7.2	118	7.3	0.3	481	998	28	121	51
Bull Mastiff	5Y8M	FN		57.2	31.1	26.1	147.9	4.8	110	2.52	1.5	6.2	113	6.6	1.9	713	554	22	109	60
Bull Mastiff	8y6m	FN	4.5	64.9	29.5	35.4	151	5.3	111	2.21	1.14	4.4	114	6.5	1.4	1046	495	25	372	62
Bull Mastiff	5y1m	M		68.3	35.6	32.7	144.9	4.6	105.3	2.6	1.24	5	106	7.4	0.8	1164	317	22	116	63
Bull Mastiff	5y3m	MN		65.4	35.9	29.5	148	5.3	110	2.6	1.45	6	109	7.4	2	795	598	26	207	63
Bull Mastiff	5Y5M	FN	4.9	57.9	28.3	29.6	143	4.5	112	2.39	1.42	5.4	116	8.3	0.9	1090	230	37	97	67
Bull Mastiff	3Y4M	MN		59.2	35.1	24.1	149	4.3	109	2.16	1.6	4.8	92	6.1	2.1	435	675	17	85	68
Bull Mastiff	11y7m	MN		59.9	32.6	27.3	148	4.8	111	2.52	1.19	6.1	115	6.7	0.9	619	403	57	123	92
Bull Mastiff	9Y7M	MN	5.5	62.8	33.7	29.1	144	5	110	2.6	1.17	3.8	101	7.2	1.3	718	475	28	121	97
Bull Mastiff	11y7m	MN		65.4	33.9	31.5	147	4.9	110	2.48	1.57	5.3	101	6.8	1	805	571	66	134	105
Bull Mastiff	1y	M	6	62.5	35.5	27	148.3	4.9	107.3	2.63	1.46	5.7	117	8.2	2.3	686	234	54	229	106
Bull Mastiff	6y	MN	5.4	57.6	30.4	27.2	146.3	5.2	113.1	2.32	1.3	4.3	112	5.3	0.8	601	589	29	102	120
Bull Mastiff	7y5m	FN		69	36.5	32.5	142.6	4.8	107.9	2.53	1.43	4.6	115	8.8	0.9	709	694	53	202	142
Bull Mastiff	11y	FN	5.1	59.4	31.1	28.3	149.2	4.9	113.4	2.51	1.38	6.7	106	7.1	0	550	784	27	162	151
Bull Mastiff	1y2m	FN	5.6	65.6	35.4	30.2	149	4.1	111	2.55	1.45	3.1	83	8.5	2.2	1171	350	27	107	164
Bull Mastiff	11m	F	4.5	58.7	29.8	28.9	147	4.4	110	2.49	1.76	4.7	82	7.7	1.5	1141	327	21	96	205
Bull Terrier	5y	FN	5.4	67.6	34.2	33.4	146.4	4.3	105.1	2.53	1.4	4.9	105	8.2	2.2	928	334	27	318	34
Bull Terrier	9Y	FN	4.9	63.7	34.4	29.3	148.7	4.9	111.7	2.47	0.97	3.3	119	6.6	1.4	1088	966	53	248	56
Bull Terrier	7Y	MN		63.1	37	26.1	150	4.5	110	2.45	0.91	4.6	97	5.8	2.3	520	290	28	272	121
Bulldog	1y	M		57	31.8	25.2	148.6	5.1	111.1	2.39	1.42	3.5	80	4.3	0	896	199	28	225	21
Bulldog	1y11m	M	4.3	63.7	33.8	29.9	151	4.6	112	2.43	1.43	5.5	111	6	1.6	1031	184	33	150	22
Bulldog	1y7m	M		60.3	33.2	27.1	142	5.3	113	2.44	1.88	6.1	94	6.3	1.2	1076	189	41	140	25
Bulldog	5y	FN		56	33.4	22.6	150.1	5	108.7	2.51	1.72	7.5	102	4.9	0.4	632	654	23	147	30
Bulldog	4y	F		60.1	33.9	26.2	148	4.9	107.2	2.57	1.21	3.7	110	5.7	1.7	880	436	24	234	32
Bulldog	2y4m	M		66.7	32.8	33.9	147	5	108	2.13	1.46	5.4	96	7.2	0.7	1087	125	22	132	35
Bulldog	1y2m	M		57.3	34.1	23.2	145	5.2	110	2.36	1.9	3.6	79	6.5	1.4	1079	91	38	301	35
Bulldog	1Y8M	F	5.7	57.3	34.2	23.1	150	4.9	111	2.54	1.54	4	102	6.3	0	1032	728	27	127	36
Bulldog	2y7m	MN		61.6	35.3	26.3	145	4.7	111	2.7	1.78	5.3	98	8.4	1.7	847	464	27	206	36
Bulldog	2y	FN		57.8	33.9	23.9	148.7	4.8	109.2	2.67	1.31	8.6	118	7.2	1.5	821	92	69	91	39
Bulldog	8y	MN		56.9	30	26.9	143.6	4.3	107.1	2.43	1.42	3	56	5.6	0.3	665	252	34	145	41
Bulldog	1y8m	MN		60.5	34.9	25.6	148	4.7	114	2.57	1.62	4.3	88	6.7	0.3	1113	497	28	261	42
Bulldog	1y	MN	5.2	54.5	31.3	23.2	146.2	4.8	108.1	2.46	1.96	3.4	108	7.5	0.7	824	360	22	164	43
Bulldog	5Y6M	FN	4.9	65.2	36.5	28.7	148	4.7	109.9	2.53	1.71	5	112	6.7	2.1	639	595	25	215	43
Bulldog	7Y8M	MN	5.7	50.2	28	22.2	147	4.8	111	2.35	1.6	3.5	90	6	0	1011	353	23	96	44
Bulldog	4Y	M	4.9	63.3	36	27.3	149.6	4.6	109.9	2.44	1.16	5.3	66	5.3	1.1	907	358	32	103	45
Bulldog	1y4m	F	5.4	58.2	36.6	21.6	148.4	4.9	111.8	2.53	1.48	5	104	6.5	0.9	579	304	22	105	51
Bulldog	1y7m	M		62.2	35.4	26.8	150.8	4.7	113.2	2.53	1.35	3.2	100	5.3	0.4	743	557	38	121	53
Bulldog	8Y5M	FN		63.3	33.1	30.2	151	4.8	113	2.46	0.82	4.1	85	6.8	1.5	806	383	54	125	57
Bulldog	9m	F		61.2	33.9	27.3	150.9	5.3	112.2	2.59	1.8	3.9	107	6.9	0.1	840	180	24	309	57
Bulldog	5Y	MN	5.2	63.6	36.6	27	149.1	5.1	110.2	2.46	1.46	8.1	98	6.1	1.8	1167	585	25	391	57
Bulldog	3y	F		66.4	32.2	34.2	148	5	107.8	2.68	1.81	3.5	96	7.1	0.5	904	482	19	133	60
Bulldog	1Y7M	MN		61.4	34.6	26.8	151	4.8	113	2.65	1.81	5.5	90	7.6	0.1	1229	220	24	80	64
Bulldog	4y	FN	5.4	51.8	30.8	21	143	4.7	112	2.41	1.53	4.1	67	5.8	1	813	363	30	85	64
Bulldog	8mo	MN	5.5	57.7	34.9	22.8	148.5	4.9	112.4	2.56	1.98	4.1	98	5.6	0.2	1042	178	34	262	64
Bulldog	4Y	FN		50.8	28.2	22.6	148.1	5	110	2.37	1.86	3	99	7	1.1	880	769	19	162	70
Bulldog	7y	MN	4.7	70.5	38.7	31.8	150	4.7	110	2.51	1.31	3.1	102	6.6	1.2	741	582	26	118	71
Bulldog	2Y	MN	4.6	64.7	34	30.7	149	4.7	108	2.58	1.69	6.2	122	7.1	1.1	1173	459	57	214	71
Bulldog	5y1m	MN	5.2	60.6	32.7	27.9	146	4.9	111	2.47	1.48	3.7	100	4.6	1.5	665	448	25	161	72
Bulldog	6y	M		65.4	32.6	32.8	143	4.3	109	2.38	1.33	4.3	100	7.2	2.3	1108	142	29	70	76
Bulldog	1y1m	M		59.8	32.6	27.2	149	4.7	112	2.55	2	6.3	86	6.9	0.4	892	388	30	223	80
Bulldog	1Y5M	M		64	30.1	33.9	147	5.4	110	2.36	1.39	8.3	96	4.7	0	311	148	66	149	90
Bulldog	2Y2M	M		62	35.2	26.8	143	5.2	109	2.43	1.2	6.4	106	7.6	0.4	811	136	32	214	94
Bulldog	3y5m	MN		63.5	36.3	27.2	148.4	4.8	108.3	2.56	1.11	4.8	100	6.2	1.1	844	588	32	159	96
Bulldog	8y	MN	5.8	52.2	29.5	22.7	150	4.6	111	2.25	1.53	7.8	111	4.8	0	752	625	52	120	114
Bulldog	7Y4M	FN	5.6	62.4	28.2	34.2	145.6	4.8	112.4	2.29	1.25	3.9	84	7	1.2	831	299	20	198	120
Bulldog	5y	MN		60	31.9	28.1	150.7	4.7	106.1	2.59	1.19	9.1	87	5.3	1.5	1068	128	63	121	157
Bulldog	11y	M	5.9	52.6	28.2	24.4	149	4.5	113.1	2.26	1.58	5.1	80	6.9	0	853	163	32	394	172
Bulldog	<1Y	M	5.7	56.5	30.7	25.8	150	4.7	115	2.51	1.36	6.7	83	5.5	1.3	974	81	53	197	226
Cairn Terrier	6y4m	FN		65.2	37.4	27.8	147	4.8	109	2.56	1.03	5	100	4.7	0	402	146	35	155	33
Cairn Terrier	6y6m	FN		66.3	36.5	29.8	151	4.7	112	2.47	0.98	5	101	5.1	1.1	413	193	37	219	41
Cairn Terrier	2y9m	MN		67.5	37.7	29.8	151.2	4	110.7	2.63	0.99	5.2	91	5.4	0.3	726	580	20	164	50
Cairn Terrier	11Y	MN		64.2	35.2	29	150	5.3	113	2.5	1.17	4.6	86	4.5	0.3	915	498	35	160	64
Cairn Terrier	1y1m	M		60	35.9	24.1	153	4.5	113	2.57	1.34	4.9	90	5.7	1.5	705	248	74	152	80
Cairn Terrier	8y	M		58.9	35.6	23.3	148.9	4.6	113.4	2.37	1.31	5.4	83	8.1	0.2	539	473	68	286	103
Cairn Terrier	10y7m	FN	5.4	63.4	36.7	26.7	153	4.7	112	2.54	1.12	6.9	88	4.9	1.7	769	506	58	263	133
Cairn Terrier	10y9m	M	5.7	62.7	35.3	27.4	151	5.3	109	2.6	1.8	4.5	75	6.7	0.3	774	273	56	252	244
Cairn Terrier	6y7m	FN	6	70.7	36.7	34	148	4.5	110	2.53	1.27	3.8	72	6.4	0.1	771	445	32	217	256
Cavalier King Charles Spaniel	2y	MN	4.7	54.1	33.1	21	151.7	4.9	111.5	2.52	1.35	4.8	83	5.7	0.2	982	196	20	140	21
Cavalier King Charles Spaniel	3y1m	FN		56.6	34.6	22	146	4.2	110	2.48	1.48	4.6	87	7.7	1.5	764	235	29	174	32
Cavalier King Charles Spaniel	9y	F		63.5	33.5	30	150	5.2	111	2.39	1.73	5.8	70	5.3	1.5	312	297	18	167	45
Cavalier King Charles Spaniel	4y	FN	4.9	52.8	31.2	21.6	152.2	4.3	113.8	2.38	1.3	4.4	95	4.3	0.8	778	258	16	89	19
Cavalier King Charles Spaniel	1y11m	MN		55.4	33.7	21.7	150	4.2	116	2.64	1.48	5.9	58	3.9	0.6	396	353	23	96	19
Cavalier King Charles Spaniel	1y4m	M	4.7	55.7	33.4	22.3	150	4.4	112	2.43	1.68	6.3	103	6.2	0.2	925	133	27	115	19
Cavalier King Charles Spaniel	6y1m	F	4.8	60.6	34.6	26	149.5	5	111.2	2.48	1.28	5.1	80	7.3	0.7	531	332	21	131	19
Cavalier King Charles Spaniel	6Y2M	FN	5.8	55.3	33.6	21.7	149.9	5	111.6	2.36	1.07	4.5	72	5.6	0.4	669	268	24	153	19
Cavalier King Charles Spaniel	2y5m	MN	5.7	63.3	36.2	27.1	151.1	4.4	113.2	2.49	1.87	4.7	74	5.6	0	485	432	27	165	19
Cavalier King Charles Spaniel	5y6m	MN	4.9	58.7	31.3	27.4	146	4.9	118	2.6	1.47	4.3	91	6.6	0.7	753	195	18	89	20
Cavalier King Charles Spaniel	3y	M		57.3	35.2	22.1	149.9	4.6	109.9	2.43	1.8	3.2	61	3.9	0.6	705	152	32	144	20
Cavalier King Charles Spaniel	6y1m	F	5.2	61.5	35.9	25.6	150.4	5	110.6	2.57	1.44	4.8	76	6.9	1	1008	406	31	163	20
Cavalier King Charles Spaniel	5Y11M	MN	4.5	63.5	38.2	25.3	149.9	5	109.4	2.55	1.52	6	81	6.5	0.7	820	180	30	166	20
Cavalier King Charles Spaniel	6Y	FN	5.5	56.4	32.4	24	144	4.1	107.9	2.47	1.15	4.8	96	7.7	0.7	595	569	21	238	20
Cavalier King Charles Spaniel	2y1m	MN	5.9	62.2	39	23.2	148.5	4.7	112.7	2.6	1.25	5	95	5.7	0.6	585	275	21	257	20
Cavalier King Charles Spaniel	4Y8M	M		61.5	34.8	26.7	149	4.7	114	2.63	1.77	5.1	81	6.2	1.1	1161	194	48	119	21
Cavalier King Charles Spaniel	3Y1M	MN		61.4	33.4	28	149	4.9	111	2.52	1.57	4	96	4.8	1.1	791	213	38	163	21
Cavalier King Charles Spaniel	1Y10M	MN		59.4	32.8	26.6	149	4.5	111	2.55	1.71	5	60	6.4	0.7	591	284	29	205	22
Cavalier King Charles Spaniel	5y	MN	5	61.8	38.4	23.4	151.4	4.7	113.3	2.6	1.06	3.5	73	5.6	0.5	667	444	29	372	22
Cavalier King Charles Spaniel	5y5m	M	6	61.8	35.7	26.1	149.5	4.7	110.2	2.39	1.52	4.1	66	6.8	0.4	832	192	40	117	23
Cavalier King Charles Spaniel	5y	FN	4.8	63	36.2	26.8	151.1	4.9	110.5	2.5	1.4	4.8	75	4.8	0.6	593	732	39	147	23
Cavalier King Charles Spaniel	3Y11M	FN		59	33.1	25.9	148	4.2	111	2.51	1.33	4.8	66	5.5	1	690	529	14	152	23
Cavalier King Charles Spaniel	3Y6M	MN		59.1	37.2	21.9	151.7	4.3	110.5	2.54	0.93	3.7	102	6.5	2.1	1112	591	34	275	23
Cavalier King Charles Spaniel	1y10m	MN	5.7	58.7	32.8	25.9	150.1	4.1	113.6	2.46	1.23	4.9	65	6	0.8	599	166	17	98	24
Cavalier King Charles Spaniel	2Y	FN	4.4	56.7	35.6	21.1	151.8	4.9	114.4	2.56	1.68	4.9	82	6.2	0.8	1046	666	21	106	24
Cavalier King Charles Spaniel	4Y	FN	4.4	57.6	33.9	23.7	151.1	4.3	111.5	2.53	1.3	4.7	95	5.1	0.5	737	215	17	134	24
Cavalier King Charles Spaniel	1Y1M	M		55.4	32	23.4	144	4.7	111	2.61	1.68	3.9	67	7.6	0.7	921	226	22	181	24
Cavalier King Charles Spaniel	3y	M		59.1	31.2	27.9	151.7	4.6	114.1	2.33	1.68	4.9	70	4.5	0	682	147	18	326	24
Cavalier King Charles Spaniel	6y	FN		63.8	38.6	25.2	149	4.6	111	2.65	1.5	4.9	84	6.4	1	473	308	17	84	25
Cavalier King Charles Spaniel	2Y4M	M	5.2	57.9	33.1	24.8	145	4.3	111	2.47	1.34	6.1	82	5.6	1.4	1046	124	42	145	25
Cavalier King Charles Spaniel	3Y5M	FN	4.5	56.6	35.2	21.4	152.6	4.8	117.6	2.46	1.69	8.4	117	6.7	1	1220	924	18	223	25
Cavalier King Charles Spaniel	3y4m	MN	5.1	63.1	37.6	25.5	151	4.6	114	2.59	1.54	4.5	87	7.9	1.2	699	286	27	63	26
Cavalier King Charles Spaniel	7y7m	MN		59.8	31.8	28	149	4.5	112	2.41	1.01	4.9	84	7.7	1.8	732	253	17	140	26
Cavalier King Charles Spaniel	2Y10M	F	5.7	61.8	36.1	25.7	150.6	4.1	111.2	2.51	1.39	3.3	70	6.7	0.5	600	310	25	146	26
Cavalier King Charles Spaniel	7Y5M	FN		63.7	36.1	27.6	146	4.2	112	2.35	0.98	5.3	75	7.1	2.2	666	261	42	244	26
Cavalier King Charles Spaniel	2Y4M	MN	4.7	61.5	37.9	23.6	147	4.6	109	2.59	1.45	5	85	6.5	0.7	718	472	29	368	26
Cavalier King Charles Spaniel	3Y	FN	5.5	55.8	33	22.8	151	4.1	113	2.38	1.42	4.2	103	6.3	0.3	451	222	37	82	27
Cavalier King Charles Spaniel	5y6m	FN		58.2	36.2	22	150.1	4.3	110.6	2.61	1.17	4	79	4.9	0	1069	568	19	159	28
Cavalier King Charles Spaniel	4Y	M		58.6	33.3	25.3	152.2	4.5	108.5	2.47	1.5	3.5	90	5.7	0.5	687	275	24	166	28
Cavalier King Charles Spaniel	5Y11M	MN		53.9	32.8	21.1	147	4.7	112	2.36	1.04	4	88	5.7	1.1	740	229	16	96	29
Cavalier King Charles Spaniel	8y7m	F		62.7	37.2	25.5	147	4.6	108	2.48	1.11	3.8	69	8.5	0.6	584	243	32	125	29
Cavalier King Charles Spaniel	7y	MN		60.4	36.6	23.8	149	4.5	110	2.46	1.5	4.8	84	7.1	0.1	715	372	51	155	29
Cavalier King Charles Spaniel	2y	FN		61.3	36.7	24.6	149	4.6	111	2.66	1.86	4.4	85	8.8	1.3	783	510	29	168	29
Cavalier King Charles Spaniel	18ym	FN	5.4	61.4	36.6	24.8	149	4.6	109	2.61	1.73	4.7	88	7.3	0	498	287	31	174	29
Cavalier King Charles Spaniel	5y9m	FN	5	62.4	34.4	28	145	4.4	112	2.49	1.47	3.8	108	8	0.1	875	338	30	307	29
Cavalier King Charles Spaniel	6y	F		61.3	34.8	26.5	150.7	4.6	111.1	2.5	1.57	5.2	64	7.3	0.4	708	459	26	91	30
Cavalier King Charles Spaniel	10y	MN	4.7	55.1	32.6	22.5	146.5	4.8	108.8	2.57	1.14	4.3	96	3.9	1.2	699	229	15	113	30
Cavalier King Charles Spaniel	1y	F		58.2	36	22.2	149	4.8	111	2.5	1.35	5.1	99	7.1	1.1	624	426	76	141	30
Cavalier King Charles Spaniel	7Y7M	F		66	37.5	28.5	151.2	4.7	109.4	2.53	1.42	4.2	78	7.6	1.1	730	372	27	245	30
Cavalier King Charles Spaniel	6y	F		59.6	34.8	24.8	148.7	4.3	110.8	2.48	1.71	5.2	79	7.2	1.6	682	449	22	76	31
Cavalier King Charles Spaniel	7Y6M	F	5.9	65.1	34.2	30.9	151.5	4.6	108.8	2.54	1.13	3.6	70	8.2	0.4	772	339	27	107	31
Cavalier King Charles Spaniel	6y8m	M		59.7	35.2	24.5	144	4.3	112	2.47	0.97	6.3	70	5.8	1.7	703	310	18	138	31
Cavalier King Charles Spaniel	3y2m	FN	4.8	55.6	32.9	22.7	150.7	4.5	114	2.46	1.36	7.8	108	6.5	1.4	979	783	27	193	31
Cavalier King Charles Spaniel	2y4m	FN	5.8	61.9	35.9	26	148.9	4.6	109.9	2.57	1.68	8.5	68	6.3	1.3	786	374	18	225	31
Cavalier King Charles Spaniel	9y	FN	4.6	60.2	38.5	21.7	149.7	4.9	105.4	2.55	1.5	6.1	96	4.8	0.4	516	458	29	248	31
Cavalier King Charles Spaniel	10y	FN	4.9	52.7	31.1	21.6	149.9	4.6	108.7	2.44	1.55	3.6	63	4.3	1.9	720	454	28	344	31
Cavalier King Charles Spaniel	5y	M		64.8	38.8	26	143	4.6	110	2.68	1.5	5.6	57	7.8	1.6	842	180	36	84	32
Cavalier King Charles Spaniel	3y	FN	4.5	62.6	35.9	26.7	150.3	4.3	110.5	2.59	1.09	4.7	94	5.7	1.9	821	322	22	168	32
Cavalier King Charles Spaniel	4Y3M	FN		61.5	36.1	25.4	150	5	108	2.58	1.53	3.7	96	7	1.2	804	299	24	176	32
Cavalier King Charles Spaniel	5Y1M	F		61.5	35.2	26.3	152	4.2	111	2.44	1.03	3.2	78	6.3	1.6	780	522	42	106	33
Cavalier King Charles Spaniel	10y7m	MN	4.9	64.3	29.2	35.1	150	4.7	112	2.36	1.41	4.1	89	6	0.2	890	405	24	123	33
Cavalier King Charles Spaniel	10Y6M	FN	4.3	54.4	33.4	21	148	4.3	111	2.38	1.33	4	68	4.3	1.8	1031	889	45	131	33
Cavalier King Charles Spaniel	2Y1M	MN	4.9	62.1	36.7	25.4	149	4.6	107	2.62	1.98	5.9	90	6.9	0.2	985	553	24	140	33
Cavalier King Charles Spaniel	5Y	MN	4.8	62.7	35	27.7	148.2	4.6	110.1	2.57	1.52	4.1	57	8.3	2	761	243	33	176	33
Cavalier King Charles Spaniel	5y	M		63.4	37.4	26	152.2	4.6	112.8	2.41	1.82	5.8	59	7	0.9	925	232	31	185	33
Cavalier King Charles Spaniel	1y9m	MN	4.3	61.4	36.9	24.5	148.2	4.3	111	2.48	1.38	7.4	103	7.4	0.3	859	369	37	286	33
Cavalier King Charles Spaniel	2Y	FN	4.3	58.7	36.6	22.1	150.1	4.8	110.9	2.58	1.24	4.3	84	3.8	1.3	816	525	23	292	33
Cavalier King Charles Spaniel	3y4m	MN	5.4	61.5	35	26.5	148	4.1	107	2.63	1.55	4.3	93	5.9	0.7	885	146	15	73	34
Cavalier King Charles Spaniel	6y1m	MN	4.5	63.7	35.6	28.1	150.6	5.1	111.7	2.52	1.61	5.7	72	7.9	0	743	247	26	152	34
Cavalier King Charles Spaniel	4Y	FN	4.7	62.4	36.7	25.7	149	4.9	108	2.67	1.54	3.8	81	7	0.3	843	327	24	215	34
Cavalier King Charles Spaniel	4y2m	MN		60.3	34.6	25.7	148	4.3	111	2.51	1.43	6.1	99	3.8	1.1	832	259	53	221	34
Cavalier King Charles Spaniel	3Y2M	M	5.6	64.4	36.7	27.7	150	4.1	109.4	2.38	1.25	4.9	83	7.9	1.7	708	411	42	244	34
Cavalier King Charles Spaniel	4Y	FN	4.6	59.8	36.2	23.6	146.8	4.9	107.9	2.41	1.46	6.5	94	5	0.7	724	299	25	318	34
Cavalier King Charles Spaniel	2y4m	FN		61.7	37.6	24.1	151	4.3	115	2.51	1.15	4.1	84	8.5	1.7	506	569	23	331	34
Cavalier King Charles Spaniel	8Y	FN		57.7	32.2	25.5	152.7	4.9	113.7	2.41	1.23	3.8	87	6	0.9	663	160	47	392	34
Cavalier King Charles Spaniel	6y1m	M	4.8	57.8	34.6	23.2	147.4	4.8	110.2	2.38	1.56	4.5	67	6.3	0	910	255	27	73	35
Cavalier King Charles Spaniel	4y8m	MN		57.5	34.6	22.9	147	4.3	112	2.36	1.31	5	90	5.5	0.6	863	179	33	104	35
Cavalier King Charles Spaniel	3Y11M	M		58.1	35.8	22.3	148	4.6	112	2.5	1.83	3.9	60	6.6	0.9	723	274	28	111	35
Cavalier King Charles Spaniel	2Y	F	5.5	56.5	32.5	24	151.1	4.6	114.7	2.56	1.61	6.6	72	6.1	0	607	395	20	114	35
Cavalier King Charles Spaniel	9Y	MN		59.5	30.2	29.3	146	4.5	110	2.39	1.44	4.2	82	6.1	0.8	516	199	22	214	35
Cavalier King Charles Spaniel	10Y6M	FN	4.3	54.1	29.7	24.4	148	4.4	110.1	2.36	1.3	3.7	77	5.8	0.2	893	231	13	280	35
Cavalier King Charles Spaniel	2y	FN	5.3	58.2	33.7	24.5	149.2	4.3	113.5	2.47	1.05	5.7	93	4.7	0.9	642	184	30	84	36
Cavalier King Charles Spaniel	2y1m	F		56	33.9	22.1	148.9	4.7	110.8	2.47	1.49	5.3	78	6.2	0.4	556	398	30	155	36
Cavalier King Charles Spaniel	6y11m	MN		55.4	30.6	24.8	147	4.8	108	2.43	1.93	3.9	85	7.5	0.1	644	377	27	243	36
Cavalier King Charles Spaniel	2y	FN		53.6	32.3	21.3	148.9	4.8	112.5	2.46	1.55	4.3	74	5.2	0	1081	427	72	96	37
Cavalier King Charles Spaniel	1Y	F	4.9	58	33.2	24.8	148.4	4.6	112.3	2.49	1.66	4.3	81	4.8	0.6	964	186	21	110	37
Cavalier King Charles Spaniel	2y1m	F	5.6	56.6	33.2	23.4	147.1	5	109.5	2.55	1.48	8	74	7.6	0.1	641	342	31	276	37
Cavalier King Charles Spaniel	3y	FN	5.2	62.4	37.6	24.8	148.6	4	110.1	2.43	1.18	4.5	82	6.5	1.5	522	583	27	163	38
Cavalier King Charles Spaniel	4Y3M	MN		58.1	33.2	24.9	145	4.3	109	2.47	1.14	4.3	89	5.2	0.7	744	201	31	180	38
Cavalier King Charles Spaniel	4y	FN	4.9	67.9	32	35.9	147.6	4.4	113	2.44	1.47	3.1	81	5.4	0.9	761	227	23	209	38
Cavalier King Charles Spaniel	10y1m	MN	4.8	56.6	33.5	23.1	150.4	5.4	110.1	2.38	1.47	6.4	91	4.2	2.1	828	237	16	217	38
Cavalier King Charles Spaniel	2y4m	FN	5.1	59.3	35.8	23.5	151	4.3	110.4	2.61	1.21	5.6	93	5.9	1.2	723	294	20	241	38
Cavalier King Charles Spaniel	9Y3M	MN	5.7	66.7	38.5	28.2	149	4.3	116	2.56	1.42	8.3	88	7.7	1.1	431	210	31	156	39
Cavalier King Charles Spaniel	3Y6M	MN		64	38.6	25.4	150	4.5	111	2.66	1.54	5.3	104	7.5	0.6	747	330	36	165	40
Cavalier King Charles Spaniel	1y9m	M	6	61.1	37.1	24	152	4.7	109	2.44	1.65	3.3	89	7	0.8	679	180	47	260	40
Cavalier King Charles Spaniel	5Y	FN	6	66.5	37.1	29.4	151	4.3	111	2.28	1.17	3.7	82	7.9	0.7	357	320	23	81	41
Cavalier King Charles Spaniel	8y	FN	5.1	60.5	30.2	30.3	150.5	4.1	105	2.56	1.78	5.5	95	6.5	1.3	770	483	15	112	41
Cavalier King Charles Spaniel	8y4m	M	4.6	62.6	34.5	28.1	147.8	4.3	109.5	2.53	1.42	3.3	98	4.5	0.1	994	209	36	134	42
Cavalier King Charles Spaniel	3Y3M	MN		55.5	31.7	23.8	150.4	4.9	109.8	2.47	1.68	3.8	81	5.8	0	579	236	25	228	42
Cavalier King Charles Spaniel	7Y	MN	5	65.3	37.4	27.9	150	4.1	108	2.49	1.31	6.3	96	6.9	1.1	697	450	16	79	43
Cavalier King Charles Spaniel	5y6m	F		65.2	36.7	28.5	148	4.6	112	2.55	1.44	6.9	90	7.1	0	815	376	25	288	43
Cavalier King Charles Spaniel	3Y	M		62.6	35.7	26.9	147.3	4.7	107.2	2.56	1.3	3.6	61	5.9	0	607	212	40	124	44
Cavalier King Charles Spaniel	6y	FN		59.1	36.7	22.4	149	4.3	105.1	2.55	1.32	6.3	93	4.7	1.9	575	135	41	175	44
Cavalier King Charles Spaniel	3y7m	MN		61.5	34	27.5	145	4.8	108	2.51	1.74	3.7	93	5.4	0.6	829	245	26	117	45
Cavalier King Charles Spaniel	24M	F		55.7	34.3	21.4	146.9	4.3	107.6	2.6	1.22	3.6	87	8	0.9	927	496	31	136	45
Cavalier King Charles Spaniel	9Y	MN	5.5	60.4	36.1	24.3	152.7	4.8	111.3	2.66	1.66	6.9	100	4.1	0.5	1122	256	38	216	45
Cavalier King Charles Spaniel	6Y	F	4.9	63.8	37.5	26.3	149.9	4.2	109.3	2.46	1.04	3.6	85	6.7	0.6	814	520	35	119	46
Cavalier King Charles Spaniel	2y4m	MN	5	57.5	32.4	25.1	144.6	4.4	110.7	2.51	1.32	5.9	85	6.4	0	805	236	26	202	46
Cavalier King Charles Spaniel	5y	FN		60.6	31	29.6	146.5	4.4	111.9	2.36	1.5	4.9	73	6.3	0.5	753	292	24	74	47
Cavalier King Charles Spaniel	8y	MN		58.3	34	24.3	149	4.3	113	2.57	1.05	7.2	80	5.5	1.5	600	227	43	158	47
Cavalier King Charles Spaniel	6y 1m	FN	4.9	63.2	35.6	27.6	144	4.1	108	2.35	1.51	5.6	99	4.9	1.4	1137	505	35	299	48
Cavalier King Charles Spaniel	1Y11M	MN		58.7	30.6	28.1	149	4.4	111	2.6	1.88	5.5	77	7.2	0.5	664	190	23	104	49
Cavalier King Charles Spaniel	6Y4M	FN		59.3	30.5	28.8	150	4.8	112	2.39	1.19	3.8	96	4.7	0.1	810	259	32	170	51
Cavalier King Charles Spaniel	10y	M		66.1	38.6	27.5	146.4	4.1	105.7	2.51	1.33	7.6	84	5.3	1.1	861	219	71	194	51
Cavalier King Charles Spaniel	4y	F		62.1	36.4	25.7	149.6	4.3	108.5	2.61	1.38	4.9	77	7.9	0.5	866	547	42	327	51
Cavalier King Charles Spaniel	8y	MN		64.4	38	26.4	144	4.5	111	2.63	1.63	6.4	71	7.5	1.7	555	327	20	144	52
Cavalier King Charles Spaniel	3y10m	MN	5.5	59	34.9	24.1	152	4.4	113	2.55	1.26	5.1	100	4.7	1.1	586	411	19	282	52
Cavalier King Charles Spaniel	9m	M		58	32.7	25.3	146	4.3	110	2.53	1.97	3.7	62	6.5	1.3	907	291	34	135	53
Cavalier King Charles Spaniel	9Y	M	4.5	53.3	29.7	23.6	149	4.3	105.4	2.38	1.53	4.6	86	5	1.3	684	194	32	138	54
Cavalier King Charles Spaniel	5Y	FN	5.4	53.5	30.8	22.7	150.4	4.1	109.6	2.13	1.41	4.5	86	4.9	1.6	865	388	47	230	55
Cavalier King Charles Spaniel	1Y6M	MN	4.6	51.6	29.9	21.7	149.1	4.9	111.5	2.49	1.45	6.3	64	3.4	0.2	1131	205	50	205	56
Cavalier King Charles Spaniel	6y1m	FN	3.9	58.1	30.6	27.5	151	4.2	109	2.39	1.39	4.6	90	5.2	0.7	753	188	26	221	56
Cavalier King Charles Spaniel	9Y3M	MN	5.5	57	31.2	25.8	150	4.3	116	2.37	1.53	3.4	79	7.9	1.3	632	199	28	285	56
Cavalier King Charles Spaniel	1y	MN		58.9	34	24.9	146	4.5	112.8	2.48	1.19	3.1	77	6.3	1.1	756	397	24	175	57
Cavalier King Charles Spaniel	4y	MN		57.5	33.5	24	142.8	4.7	109.5	2.4	1.44	4.5	66	7.1	0.5	422	241	26	223	57
Cavalier King Charles Spaniel	3y5m	MN		58.1	32.4	25.7	142	4.3	111	2.35	1.49	3.1	86	7.2	1	729	274	31	178	58
Cavalier King Charles Spaniel	10y2m	MN	5.7	62.7	34.7	28	147.2	4.3	107.4	2.64	1.12	4	101	6.5	1.4	696	442	40	90	59
Cavalier King Charles Spaniel	9Y	FN	5	55.5	32.8	22.7	147.3	4.6	111.5	2.37	1.27	6.3	98	8.8	1	431	214	25	123	59
Cavalier King Charles Spaniel	2y11m	MN	5.4	65.1	34.1	31	148	4.3	108	2.68	1.31	3.7	79	8.9	1.1	948	196	13	68	60
Cavalier King Charles Spaniel	6y6m	MN		66.7	34.6	32.1	150	5	110	2.62	1.56	3.7	94	8.5	0.7	630	372	23	135	60
Cavalier King Charles Spaniel	8Y	MN		59.6	33.8	25.8	150.8	4.9	112.4	2.57	1.28	3.4	97	4.6	0	1091	545	24	279	60
Cavalier King Charles Spaniel	11Y2M	MN	5.2	65	35.7	29.3	147.1	4.7	109.2	2.28	1.16	4.5	66	6.5	0	879	493	29	162	66
Cavalier King Charles Spaniel	3Y4M	MN		59.2	33.8	25.4	151.2	4.8	111.1	2.45	1.16	3.8	80	7.8	1	1186	516	27	168	67
Cavalier King Charles Spaniel	11Y	MN	4.2	63.7	36.7	27	149.2	4.4	111	2.42	1.15	4.2	68	5.9	1.1	821	447	34	78	72
Cavalier King Charles Spaniel	10Y	MN	4.7	61.6	35.8	25.8	149	4.3	110.6	2.5	1.05	3.9	70	6	0.9	861	462	33	183	74
Cavalier King Charles Spaniel	3Y10M	M	5.7	58.8	34.8	24	153	4.6	110	2.57	1.17	5.6	108	4.6	0.4	666	457	18	309	74
Cavalier King Charles Spaniel	9y	M	5.6	61.5	32.3	29.2	150	4.7	110	2.34	1.65	5.3	77	6.8	0.5	681	181	33	91	75
Cavalier King Charles Spaniel	11M	FN	5	58.8	35.9	22.9	149.6	4.2	109.3	2.62	1.32	7.9	97	5.7	1.3	741	332	20	143	75
Cavalier King Charles Spaniel	8y9m	MN		57.7	34.1	23.6	147.7	4.4	108.3	2.54	1.31	4.4	104	6.7	1.4	534	229	25	88	77
Cavalier King Charles Spaniel	4Y10M	FN		52.5	30	22.5	144	4.7	105	2.31	1.44	3.1	72	5.5	1.5	356	176	22	159	77
Cavalier King Charles Spaniel	8y	MN		57.5	31.7	25.8	148.1	4.5	108.3	2.64	1.2	5.1	109	4.6	0	667	269	14	178	82
Cavalier King Charles Spaniel	7y	FN	4.3	66.8	37.3	29.5	147.8	4.8	112	2.44	1.35	6.4	100	8.5	1.3	727	362	22	132	85
Cavalier King Charles Spaniel	1y	M		65.4	32.7	32.7	146	5	111	2.57	1.71	4.1	76	5.7	2.4	1136	189	34	96	86
Cavalier King Charles Spaniel	10y11m	MN	4.7	64.2	36.5	27.7	148.4	4.3	110.1	2.47	1.03	3.6	77	6.2	1.2	825	358	38	122	87
Cavalier King Charles Spaniel	8y	MN		65.2	36.1	29.1	149.6	4.5	106.8	2.51	1.55	7.9	105	7.3	1.4	602	307	48	136	88
Cavalier King Charles Spaniel	6Y1M	MN		59.7	36.8	22.9	145	4.7	110	2.43	1.54	4	88	7.4	1.3	458	225	32	88	90
Cavalier King Charles Spaniel	7y	M		62.6	36.8	25.8	149.2	4.7	109.6	2.52	1.42	4.2	89	7.9	0.8	772	140	58	155	90
Cavalier King Charles Spaniel	11y	MN	4.8	58.9	33.1	25.8	145.9	4.8	111.7	2.53	1.46	3.2	83	4.3	1	683	354	14	82	95
Cavalier King Charles Spaniel	4y6m	MN		66.9	37.5	29.4	146	4	108	2.45	1.41	3.3	76	8.7	0	601	256	33	141	96
Cavalier King Charles Spaniel	10Y	MN		64.8	32.7	32.1	148.2	4.8	110.9	2.53	1.42	4.7	81	5.5	0.8	789	523	39	245	97
Cavalier King Charles Spaniel	10m	MN		55	33.1	21.9	148.2	4.8	109.5	2.59	1.74	6.1	64	6.1	0.6	821	401	26	239	106
Cavalier King Charles Spaniel	6y	MN	5.4	57.2	28.1	29.1	150.7	4.8	107.3	2.45	1.58	4	88	8.4	0.4	1023	368	32	168	108
Cavalier King Charles Spaniel	8Y1M	FN		66.6	36	30.6	150	5.1	108	2.2	1.84	6.3	71	7.8	0.4	773	643	19	336	109
Cavalier King Charles Spaniel	7y	FN	5	68.3	38.3	30	146.1	4.8	106	2.65	1.5	5.5	107	8.8	1.3	824	330	21	202	115
Cavalier King Charles Spaniel	3Y9M	FN	5.6	66.4	35.5	30.9	151	4.3	109	2.65	1.85	4.2	116	8.6	0.7	753	290	33	150	119
Cavalier King Charles Spaniel	2Y6M	FN	4.8	59.5	32.5	27	143.7	4.6	106	2.41	1.65	4.2	61	5.6	1	216	414	29	131	121
Cavalier King Charles Spaniel	8y	MN		63	35.7	27.3	152.8	5	108.9	2.68	1.55	3.7	67	7	1.1	621	296	39	132	123
Cavalier King Charles Spaniel	8y11m	FN	5.7	57.4	34	23.4	146	4.8	111	2.53	1.5	4.1	86	6.2	1.9	708	424	39	131	138
Cavalier King Charles Spaniel	3y9m	FN		62.1	37.8	24.3	150	4.1	109	2.53	1.85	5.6	99	8.4	0	437	414	33	194	138
Cavalier King Charles Spaniel	6y	F		60.2	37.5	22.7	148.3	4.5	109.3	2.35	1.23	5.1	78	7.4	0.1	648	452	24	240	140
Cavalier King Charles Spaniel	9Y8M	FN	4.1	62.1	35.6	26.5	150.4	4.7	110.4	2.48	0.96	5.3	56	6.1	0.5	584	347	19	183	151
Cavalier King Charles Spaniel	7Y	FN		62.6	36.8	25.8	150.1	4.6	109.1	2.49	1.32	3.6	91	4.7	0	628	469	13	127	152
Cavalier King Charles Spaniel	7Y	MN	4.6	60.8	36.9	23.9	146.6	4.6	105.1	2.41	1.15	3.3	68	8.5	0.6	578	401	24	75	159
Cavalier King Charles Spaniel	8y	MN	5	65.5	33.8	31.7	153	4.5	109.7	2.49	1.16	5.5	56	6.5	0.2	721	294	29	179	175
Cavalier King Charles Spaniel	9y6m	FN	4.7	61.5	36.5	25	148.5	4.8	108.9	2.58	1.32	4	65	6.5	1.1	668	576	17	287	186
Cavalier King Charles Spaniel	6Y11M	MN		62.6	36.7	25.9	149.5	4.7	108.3	2.57	1.51	3.6	61	6.9	0.1	809	336	22	106	190
Cavalier King Charles Spaniel	7y8m	M	5.6	68.1	34.6	33.5	151	4.7	107	2.55	1.64	3.6	83	8.5	0.7	778	171	68	380	200
Cavalier King Charles Spaniel	7y	MN		61.9	38.6	23.3	145	4.6	110	2.59	1.13	5.1	71	4.8	1.1	563	442	24	163	201
Cavalier King Charles Spaniel	6Y	FN		62.2	36.3	25.9	152.2	4.5	107.9	2.59	1.59	5.3	65	6.4	0.5	424	400	36	146	213
Cavalier King Charles Spaniel	6y9m	FN		57.4	33.8	23.6	149	4.6	112	2.61	0.84	5	94	4.2	0.4	621	260	36	77	219
Cavalier King Charles Spaniel	6y	FN		60.4	34.7	25.7	151.2	4.6	111.4	2.58	1.38	3.6	109	7.9	0.6	720	297	25	176	224
Cavalier King Charles Spaniel	9Y6M	M	5.2	63.4	36.7	26.7	150.2	4.7	107.7	2.31	1.33	5	63	6.8	0.8	575	399	81	231	238
Cavalier King Charles Spaniel	12y8m	FN	4.9	62.9	34.3	28.6	145	4.7	106	2.27	1.84	5.2	87	6	1.4	892	549	26	90	241
Cavalier King Charles Spaniel	6y1m	FN		58.6	30.1	28.5	149	4.5	113	2.22	1.88	4.1	62	6.7	1.4	334	176	14	197	254
Chihuahua	1y8m	M		61.2	36.5	24.7	147	4.7	115	2.55	1.8	8	66	5.9	0	542	210	32	134	19
Chihuahua	2y5m	MN		60.4	37.9	22.5	143	4.8	111	2.48	1.06	7.6	58	5.3	0	416	366	36	108	22
Chihuahua	2y11m	M		56.7	35.7	21	150.5	4.04	114.8	2.36	1.12	6.5	53	3.6	0.9	526	80	72	114	24
Chihuahua	1y11m	FN		57.1	34.6	22.5	151	4.6	113	2.52	1.45	7.9	60	5.3	1.2	653	568	19	266	24
Chihuahua	1Y	F		65	38.6	26.4	150	4.3	108	2.46	0.91	5	63	5.7	0.7	311	566	59	152	27
Chihuahua	4y10m	M	5.6	66.4	38	28.4	149	5	112	2.67	1.57	6.3	70	4.9	1.4	224	90	71	177	28
Chihuahua	18M	F		60.8	36.4	24.4	148.7	4.8	112.7	2.52	0.95	6.2	53	4.2	0.1	431	218	44	97	33
Chihuahua	2Y	MN	5.8	64.1	37.1	27	148	4.5	115	2.66	0.99	4.7	83	6.1	0.6	330	253	43	154	43
Chihuahua	6Y6M	MN	5.2	63.3	37.6	25.7	142	4.3	108	2.62	1.05	6.6	63	5.4	1.5	712	308	58	174	47
Chihuahua	1y3m	F		55.8	33.5	22.3	147	3.9	113	2.48	1.02	6.8	83	4.5	1	663	280	62	205	49
Chihuahua	2Y6M	M	5.4	64.6	34.6	30	147	4.7	109	2.52	1.15	9.1	87	4.2	0.5	549	281	75	108	53
Chihuahua	7M	F		54.5	31.9	22.6	151.1	4.7	109.7	2.6	1.65	8.8	62	5.5	1	802	310	40	267	76
Chihuahua	5y9m	FN		58.3	30.8	27.5	143	4.7	106	2.33	0.99	4.3	62	4.4	0	571	255	39	266	132
Chihuahua	11m	MN	4.9	58.2	33.1	25.1	146	4.8	114	2.31	1.43	5.2	70	4.6	0.9	839	94	18	72	140
Chinese Crested	1y1m	FN		62.1	34.8	27.3	150	4.6	111	2.56	1.46	6.9	96	7.1	1.1	564	210	36	172	31
Chinese Crested	8y	FN	5.6	63.8	31.8	32	150	4	112	2.42	1.55	4.2	102	5	1.2	817	183	48	118	47
Chinese Crested	1Y4M	MN	3	59.2	31.7	27.5	152	5.1	113	2.16	1.03	6.4	101	4.6	0.6	707	145	34	198	86
Chow Chow	11y5m	MN		65.1	30.2	34.9	148	4.6	111	2.46	0.99	7.7	84	4.1	2	752	352	38	126	21
Chow Chow	8Y3M	F		60.6	30.7	29.9	147.7	5	106.3	2.39	1.1	3.2	80	8.4	0.5	262	432	39	149	23
Chow Chow	4Y6M	M	5.4	62.7	34.8	27.9	146	4.3	110	2.47	1.29	5.1	104	3.6	0.6	461	161	71	360	27
Chow Chow	7y	M	5.4	69.7	34.5	35.2	145.6	4.8	108.3	2.44	1.21	4.4	122	4.5	1.8	534	128	61	246	79
Clumber Spaniel	4y	FN	4.6	55.3	29.1	26.2	151	4.6	112	2.46	1.41	3.9	97	4.4	0.7	770	741	23	61	32
Clumber Spaniel	10Y2M	FN		60.9	31.7	29.2	151.1	4.9	110.7	2.4	1.19	4.6	87	4.6	0.8	1041	594	27	64	32
Cockapoo	2y6m	FN		58.8	33.3	25.5	148	4.3	113	2.53	1.07	3.4	90	6.2	1.1	566	291	27	73	36
Cockapoo	1y11m	MN		60.1	38.8	21.3	149	4.9	115	2.63	1.19	5.7	113	8	1.5	531	140	31	104	42
Cockapoo	11y4m	FN		65.9	36.7	29.2	146	5.1	110	2.47	1.38	4.4	67	5.4	1.3	840	620	84	104	242
Cocker Spaniel	10y6m	F		64.9	35	29.9	145	4.5	110	2.58	1.44	5.4	74	4.9	1.7	687	212	32	181	19
Cocker Spaniel	5y	FN		66.1	35.3	30.8	144.4	4.4	112.8	2.47	0.97	5	76	4.3	0	715	90	40	102	20
Cocker Spaniel	8y7m	MN		62.7	36.6	26.1	145	4.6	113	2.52	1.26	5.6	64	6.2	2.4	742	213	20	113	21
Cocker Spaniel	2y4m	F	4.2	62.3	33.4	28.9	148.8	4	113.9	2.46	1.06	5.7	85	3.7	0.2	856	505	19	141	22
Cocker Spaniel	2y	MN	4.7	59.1	35.2	23.9	146	4.7	113.4	2.52	1.35	3.6	80	4.8	0	517	310	22	135	23
Cocker Spaniel	7y	FN	4.9	61.2	29.2	32	150	4.7	112.1	2.41	1.25	4.9	120	4.4	0.9	981	843	27	156	23
Cocker Spaniel	1y	FN		63.7	34.1	29.6	150.3	3.9	113.8	2.54	1.48	5	61	5.5	0.6	804	183	15	103	27
Cocker Spaniel	10y	FN	5.2	65	32.2	32.8	147.2	4.6	108.2	2.44	1.25	7.2	89	5.6	1.9	667	207	29	110	27
Cocker Spaniel	9y9m	MN	5.4	60.9	35	25.9	151	4.6	112	2.54	1.12	5.9	69	5.1	0	989	253	29	166	27
Cocker Spaniel	10Y5M	MN	4.9	59.8	34.1	25.7	146	4.3	112	2.43	1.1	5.9	79	5.2	0.1	843	318	49	146	30
Cocker Spaniel	2Y	F		57.6	34.7	22.9	150.8	4.8	114.5	2.29	1.24	4.9	89	5.9	1.1	726	135	29	198	30
Cocker Spaniel	7y3m	M		56.5	32.4	24.1	148	4.8	113	2.5	1.54	3	60	3.5	0	848	197	37	157	31
Cocker Spaniel	9y8m	MN		59.7	31.9	27.8	147	4.6	111	2.49	1.17	4.2	76	5.8	0.6	762	149	51	216	32
Cocker Spaniel	14Y	M	5	66.7	34.3	32.4	148	4.6	114.1	2.37	0.86	4.4	66	3.9	0	1128	769	40	295	32
Cocker Spaniel	10Y7M	M		54	29.7	24.3	146	4.5	115	2.31	1.41	3.7	77	5.3	2.1	1214	179	25	110	33
Cocker Spaniel	2y7m	FN		61.3	33	28.3	148	4	109	2.42	1.22	4.8	65	4.6	1.1	504	211	33	124	33
Cocker Spaniel	2y4m	MN		60.1	36.6	23.5	152	4.8	114	2.69	1.52	3.8	85	4.3	2.2	558	414	32	297	33
Cocker Spaniel	1y10m	M		61.5	36.9	24.6	151	4.4	112	2.58	1.13	4.2	80	5.7	1.5	837	113	25	78	34
Cocker Spaniel	6y	MN		63	31.6	31.4	142	4.2	113	2.53	1.21	4.9	77	5.1	1.9	972	317	17	92	34
Cocker Spaniel	4y11m	MN	5.1	60.1	33.8	26.3	153	4.1	115	2.48	1.29	3.9	92	4.7	1.5	619	251	24	99	34
Cocker Spaniel	9y	FN	5.3	62	38.6	23.4	151.8	5.1	111.2	2.48	1.08	3.4	61	4.4	1.1	746	244	32	356	35
Cocker Spaniel	10y6m	M		62.3	32	30.3	149	4.7	108	2.45	1.46	4.8	87	4.3	1.9	307	187	50	148	36
Cocker Spaniel	9Y	MN	5	59.1	33.6	25.5	148.2	4.9	108.7	2.53	1.22	4.5	80	7.7	1	701	161	27	205	36
Cocker Spaniel	6Y	MN	5.1	64.6	38.4	26.2	151	4.3	107	2.64	1.36	5.9	86	5.4	0.2	655	149	33	93	37
Cocker Spaniel	4Y	MN	5.6	62.1	36	26.1	148	4.7	111	2.62	1.47	3.6	87	5	1.6	745	196	24	73	38
Cocker Spaniel	6y7m	FN	4.9	65.4	28.7	36.7	146	4.9	108	2.23	0.91	4.4	95	5.1	0.7	684	95	25	113	38
Cocker Spaniel	9Y	MN	4.9	61.5	32.5	29	150.7	4.9	109.2	2.32	1.23	3.5	78	7.6	0.3	794	226	31	141	38
Cocker Spaniel	9y6m	MN	5.7	59.4	35.2	24.2	149	4.6	112	2.52	0.98	5.2	78	4	2.2	834	169	45	152	38
Cocker Spaniel	4y	MN		56.6	32.4	24.2	146	4.5	112	2.43	1.61	5.3	56	6.8	1.7	694	203	18	70	39
Cocker Spaniel	9y	MN		57.6	32.2	25.4	149.3	5.1	110	2.55	1.11	4.7	79	6.9	0.7	750	198	31	68	40
Cocker Spaniel	8Y9M	MN		54.2	32	22.2	148	4.5	110	2.48	1.06	6.5	65	6.3	1.3	821	164	19	103	40
Cocker Spaniel	6Y6M	FN		60.8	33.7	27.1	150	4.5	112	2.44	1.47	4.2	110	5.6	0.1	728	309	29	116	40
Cocker Spaniel	7y1om	FN		57.5	30.7	26.8	142	4.3	114	2.41	1.07	5	87	5	0.7	1156	200	32	209	40
Cocker Spaniel	7y11m	M	5.3	59.6	34.3	25.3	150	4.4	112	2.49	1.21	3.9	57	7.3	0	908	659	22	82	41
Cocker Spaniel	8Y8M	MN		58.2	32	26.2	150	4.7	110	2.41	1.26	3.2	78	5.4	0.3	855	116	76	223	41
Cocker Spaniel	10y2m	FN		64.9	38.1	26.8	146	4.2	112	2.63	1.07	5.5	101	7	2	511	193	43	77	42
Cocker Spaniel	2y1m	MN	5.4	69.2	36.5	32.7	152	4.1	117	2.54	1.11	7.3	98	4.2	1.6	870	411	18	123	42
Cocker Spaniel	8Y9M	M	5.2	70.4	33.8	36.6	148	4.8	109	2.55	1.24	4.9	79	5.9	0.9	1058	163	34	132	43
Cocker Spaniel	1y5m	MN		59.4	34.8	24.6	149.5	4.8	113.2	2.59	1.45	4	75	6.6	1.8	588	176	21	164	43
Cocker Spaniel	10Y6M	MN		59.7	34.8	24.9	152.5	4.2	115.7	2.44	1.04	3.4	80	4.9	0	1224	257	35	295	43
Cocker Spaniel	7y	FN	5.9	68.5	38.5	30	152.4	4.8	106.3	2.52	1.26	3.5	68	6	1.6	1045	336	28	138	44
Cocker Spaniel	8y	FN	4.7	61	32.4	28.6	151	5.2	113	2.41	1.22	3.9	77	6.2	0	517	167	70	152	44
Cocker Spaniel	1Y5M	M	4.3	54.6	32.2	22.4	145	4.8	112	2.5	1.32	5.9	92	6.2	1.8	759	511	33	126	46
Cocker Spaniel	9y8m	MN	5.6	62.8	35.8	27	151.7	4.7	110.2	2.56	1.19	4.8	73	6.6	0.6	1062	440	45	64	47
Cocker Spaniel	2y2m	FN		62.7	30.9	31.8	145	4.7	115	2.52	1.55	4.5	94	4.1	0.5	713	218	26	134	47
Cocker Spaniel	2y	FN	4.8	56.9	33.2	23.7	150.5	4	114.3	2.54	1.25	5.8	83	6.5	2.1	471	209	27	155	47
Cocker Spaniel	1Y7M	M		64.1	36.6	27.5	147	4.7	112	2.68	1.54	6	83	5.4	2.3	726	143	33	156	48
Cocker Spaniel	6Y	MN	4.5	63.1	36	27.1	149.8	4.2	110.6	2.56	1.03	5	100	4.9	2.1	715	805	36	77	49
Cocker Spaniel	5Y	FN		70.5	36.3	34.2	146.2	4.7	111.3	2.47	1	3.7	85	4	1.4	774	480	36	165	49
Cocker Spaniel	5Y	FN	5.4	58.9	36.1	22.8	151.4	4.2	114.7	2.55	0.96	4.5	89	7	0.1	805	412	27	124	52
Cocker Spaniel	6y8m	MN		61.8	36.9	24.9	148	4.4	112	2.58	1.97	5.1	81	5.8	0.6	499	114	27	215	53
Cocker Spaniel	2y9m	M	5.5	62.4	35.4	27	147	3.9	114	2.46	0.84	5.6	94	5.4	1.9	720	95	47	100	54
Cocker Spaniel	6y	F		61.2	31.9	29.3	147.6	4.8	112.2	2.25	1.56	7.9	78	5.8	0.7	336	479	38	157	54
Cocker Spaniel	7Y3M	MN	5	61.4	30.6	30.8	150	5.4	114	2.5	1.29	4.3	93	5.1	1.5	888	169	18	145	55
Cocker Spaniel	9y9m	MN		59.8	32.7	27.1	146.5	5.3	106.8	2.5	1.35	4.2	77	7.1	0.2	892	251	29	113	57
Cocker Spaniel	6y	FN		59	36.8	22.2	150.5	5.2	110.4	2.51	1.26	4.2	68	4.6	0	974	926	19	120	57
Cocker Spaniel	4y10m	MN		64.9	35.9	29	146.8	4.29	115.5	2.56	1.14	4.7	93	5.2	2.1	470	457	28	177	57
Cocker Spaniel	4Y7M	MN	5.5	59.5	36.9	22.6	152	4.9	112	2.67	1.74	5.3	64	5	1.6	676	370	20	116	59
Cocker Spaniel	9y4m	M	5.4	57.3	31.2	26.1	149	4.9	112	2.29	1.05	3.6	77	7.6	0.3	803	156	27	146	59
Cocker Spaniel	10y	MN		60.5	31.3	29.2	150	5.3	107.8	2.63	1.56	4.2	81	7.9	0.5	944	297	35	79	60
Cocker Spaniel	1y	FN		58.5	36.7	21.8	144	4.5	111	2.57	1.5	4.3	81	8.3	1.3	587	169	20	113	63
Cocker Spaniel	2y11m	MN		55.1	29.4	25.7	151.5	4.3	113.9	2.42	1.35	4.7	84	5.5	0.4	1147	122	21	101	64
Cocker Spaniel	13Y5M	M		68.9	33.9	35	151	4.3	113	2.57	1.16	6.8	74	8.7	1.4	675	346	51	197	67
Cocker Spaniel	2y	MN	4.5	61	35.8	25.2	146.6	4.6	112.7	2.53	1.29	5.4	94	8.4	1.9	537	215	28	274	67
Cocker Spaniel	9y2m	FN	5.5	62.6	28.3	34.3	149	4.5	111	2.41	1.11	4.6	83	5	0.4	1127	267	37	132	69
Cocker Spaniel	6y	MN	5.5	62.7	34.6	28.1	147.6	4.5	112.6	2.54	1.67	3.7	76	6.3	0	1055	182	37	62	70
Cocker Spaniel	3Y4M	FN		62.7	32.9	29.8	149	4.3	116	2.55	1.5	4.5	77	4.9	0.9	851	280	32	106	71
Cocker Spaniel	8y6m	MN	5.5	59.8	30.8	29	149	5	111	2.52	1.44	4.6	75	4.8	2.3	769	171	48	138	71
Cocker Spaniel	8y7m	MN		60	32	28	151	4.4	112	2.47	1.55	5.7	67	4.5	1.6	1242	185	25	162	74
Cocker Spaniel	2y	FN		60	36.6	23.4	148	4.4	113	2.57	1.38	8.1	80	6.4	2	613	295	30	91	76
Cocker Spaniel	8y5m	MN		63.2	33.6	29.6	145	5	111	2.48	1.48	3.9	87	8.3	1.4	1159	284	19	225	77
Cocker Spaniel	9Y	MN	5.3	62	32.3	29.7	148.1	4.6	111.7	2.49	1.16	3	79	4.9	0.3	761	268	21	107	78
Cocker Spaniel	11y7m	FN		63.8	34.7	29.1	145	5.2	106	2.13	1.65	7	67	5.6	1.3	530	453	64	139	78
Cocker Spaniel	13y2m	MN		65.5	33.2	32.3	150	5.2	114	2.49	1.58	5.8	81	5.7	0.6	984	216	42	183	83
Cocker Spaniel	7y4m	MN		67.4	37.5	29.9	151	4.7	109	2.66	1.09	5.5	105	8.3	1.3	833	441	75	73	85
Cocker Spaniel	1y6m	FN		58.7	30.8	27.9	144	4.8	113	2.63	1.83	5.8	79	8.2	0.1	337	360	30	144	86
Cocker Spaniel	9y3m	FN		57.3	33.3	24	150.1	4.3	112.4	2.35	1.28	4.6	89	5.5	0.5	821	333	64	170	86
Cocker Spaniel	2y	MN	5.3	59.7	34.9	24.8	145.6	4.7	111.8	2.46	1.26	4	85	7.4	1.3	563	167	30	198	86
Cocker Spaniel	14y	MN	5	61.3	30.9	30.4	148	5.3	113.7	2.49	1.46	6.9	101	5.2	1.3	774	872	37	90	90
Cocker Spaniel	10y	MN	5.3	60.8	34.4	26.4	145.1	5.1	114.1	2.65	1.25	4.7	76	7.8	1.9	713	354	64	99	98
Cocker Spaniel	9Y	MN		70.2	37	33.2	150	5.3	105	2.33	1.51	3.6	81	4.6	0	674	183	52	327	101
Cocker Spaniel	12y	MN		58.4	33.1	25.3	149	4.9	111	2.64	1.69	8.2	64	6.8	0.5	1048	175	16	270	105
Cocker Spaniel	12y	MN		60.5	33.5	27	147	4.7	115	2.68	1.6	4.9	66	7.1	1.6	951	174	17	306	108
Cocker Spaniel	11m	FN		62	31.5	30.5	150	4	111	2.68	1.89	6	86	5.6	1.7	452	295	26	370	108
Cocker Spaniel	2Y2M	MN		68.9	36.5	32.4	150	4.3	114	2.55	1.16	4.5	98	5.3	1.4	688	238	23	121	110
Cocker Spaniel	10Y	M		61.6	36.3	25.3	151	4.6	108	2.37	1.18	4.3	66	5.2	0.5	737	130	78	176	112
Cocker Spaniel	10y3m	M	4.9	60	35.9	24.1	146	4.5	111	2.55	1.15	6.3	94	5.8	1.6	355	195	42	75	116
Cocker Spaniel	5y	M	4.6	62.5	36.4	26.1	148	4.6	111	2.6	1.47	3.3	65	5.8	1.9	824	195	46	98	117
Cocker Spaniel	11y4m	MN	5.3	61.6	32	29.6	147.9	5.4	106.7	2.58	1.41	3.1	68	7.2	0	1068	330	27	175	134
Cocker Spaniel	2y11m	FN		52.6	30.1	22.5	147	4.4	113.9	2.42	1.16	7	119	5.9	0	439	102	60	86	142
Cocker Spaniel	6y	M		67.2	35.2	32	151.3	4.7	106.3	2.35	1.49	4.3	54	5.5	0.5	926	103	60	65	143
Cocker Spaniel	11y10m	M		61.1	33.7	27.4	146	4.4	113	2.43	1.56	4.8	86	6.2	1.1	1226	533	63	123	146
Cocker Spaniel	6y6m	M		63.6	34	29.6	143	4.8	111	2.35	1.6	4.3	57	8.4	1.2	1175	363	47	140	173
Cocker Spaniel	7y7m	FN	4.4	57.6	32.2	25.4	149	4.4	112	2.44	1.37	8.5	84	8.3	1.7	740	790	41	90	185
Cocker Spaniel	7Y7M	MN	4.5	62.9	35.6	27.3	149	4.6	110	2.56	1.87	3.4	67	8.6	0.8	570	106	79	158	187
Cocker Spaniel	14Y3M	MN	5.3	58.7	31.3	27.4	147.2	5.32	107.6	2.65	1.16	5.4	82	5.3	0.8	1020	307	73	131	236
Cocker Spaniel	9y	M		61.5	32.3	29.2	150.1	4.6	113.5	2.4	1.43	3	61	6.8	1	734	220	81	105	241
Cocker Spaniel	7y	MN		64.3	35	29.3	145.9	4.9	106.7	2.43	1.96	3.2	60	6.7	1.8	1009	266	28	118	261
Collie	1y9m	MN	5.9	62.1	36	26.1	152	4.8	115	2.57	1.26	5.9	116	5.8	2.3	695	282	40	98	28
Collie	11y8m	FN	4.5	57.9	28.6	29.3	148	4.8	108	2.35	1.2	8.2	114	8.3	1.4	711	334	23	90	29
Collie	6y1m	F	4.2	65.7	31.8	33.9	153	4.1	112	2.43	1.06	4.3	111	6.3	0.3	682	178	17	148	31
Collie	9y	M	5.1	58.4	32.5	25.9	151.4	3.9	116.2	2.45	1.81	5.9	74	7.1	0	827	155	29	324	31
Collie	1y11m	MN		66.5	30.8	35.7	146	5.2	112	2.48	1.51	5.5	118	5.2	0.7	657	315	26	87	35
Collie	10Y10M	MN	5.2	59.3	32.6	26.7	146	4.3	113	2.5	0.83	8.2	114	4.9	1.8	614	120	17	61	42
Collie	2y	F	5.7	55.9	32.6	23.3	145	4.6	113.7	2.47	1.65	5.6	92	7.1	0.4	834	272	86	128	48
Collie	3y	FN		56.1	34.2	21.9	153	4.3	115	2.51	1.11	5	116	6.1	1.8	522	285	39	77	61
Collie	6y10m	FN	5.2	54.9	32.8	22.1	150	4.4	111	2.5	1.1	5.9	122	5.2	1.9	669	280	46	62	65
Collie	4y	FN	4.9	53.8	30.8	23	148	4.1	111	2.4	1.16	5	116	6.5	1.1	800	236	28	85	66
Collie	8y	MN		58.1	35.6	22.5	153	4.6	111	2.47	1.27	6.7	103	7.6	0.6	1027	565	48	102	68
Collie	3y	MN		65.7	32.6	33.1	144	4.8	117.6	2.63	1.47	4.5	94	7	1.6	645	445	51	175	140
Collie	4Y7M	MN	4.3	54.5	28.6	25.9	142	5.1	112	2.18	1.47	7.1	81	7.5	1.5	412	126	53	78	188
Collie	12y	FN	4.7	65.4	31.2	34.2	148.3	4.7	112.4	2.48	1.46	4.4	65	6.2	1	943	291	23	253	211
Collie Cross	2Y	MN		61.2	35.4	25.8	146	4.4	112	2.56	1.27	5.8	103	6.4	1.2	529	746	27	84	19
Collie Cross	10y	MN	5	67.6	38.1	29.5	146.7	4.4	114.5	2.59	1.19	6.5	85	5.6	2.4	567	377	25	298	19
Collie Cross	10Y	FN		67.6	33.3	34.3	151	4.5	115	2.62	1.15	6.8	93	5.2	1.5	725	340	36	108	35
Collie Cross	11m	F		61.3	32.9	28.4	147	4.5	110	2.48	1.09	6.5	108	5.7	0.8	841	428	37	172	39
Collie Cross	1y4m	M	5	61.6	30.9	30.7	149.5	4.9	113.8	2.63	1.49	4.3	104	4.7	0.2	826	198	24	84	40
Collie Cross	10Y	FN	4.3	58.9	32.3	26.6	151.8	4.6	112.9	2.61	1.28	4.7	107	4.9	1.4	758	200	21	152	43
Collie Cross	5y	M		65.1	34.3	30.8	151.3	4.8	111	2.38	1.28	3.9	53	5.3	2.1	757	168	41	202	44
Collie Cross	11m	MN		57.8	34.6	23.2	147	4.3	110.2	2.61	1.63	3.6	93	7.9	1.3	664	117	40	120	52
Collie Cross	5Y8M	FN	5.6	54.2	32.5	21.7	149.5	4.6	115.5	2.41	1.12	4.9	86	4.9	0.5	506	322	22	77	56
Collie Cross	9Y	MN	5.1	56.6	29.2	27.4	148.6	4.9	113.1	2.35	1.14	3.1	100	7.4	1.2	839	205	26	88	59
Collie Cross	2y	MN	5.4	61.4	31.2	30.2	142.4	4	112.2	2.29	1.15	5.1	104	8.6	0.6	403	386	40	129	62
Collie Cross	1Y5M	FN	5.9	54.2	29.8	24.4	151.9	4.5	112.9	2.43	1.23	7.8	78	5	1.1	663	116	33	112	63
Collie Cross	1Y3M	FN	5.6	53.7	28.9	24.8	144.9	4.5	114	2.45	1.42	6	77	4.8	0.9	608	110	34	150	63
Collie Cross	8Y	FN		70.7	34.4	36.3	152.9	4.7	113.9	2.62	1.46	5.5	106	4.7	0	1054	568	44	177	87
Collie Cross	7Y	M		57.5	28.8	28.7	147.7	4.3	110.5	2.19	1.53	5.2	90	8.6	0.2	915	130	30	148	103
Collie Cross	8Y	FN		60.6	33.7	26.9	152	4.6	114	2.35	1.11	4.3	84	6.2	0.2	851	465	19	195	104
Corgi	7Y6M	MN	5.9	62.1	36	26.1	142	4.5	113	2.19	1.24	4.3	95	7	1	775	389	40	310	49
Corgi	9y6m	FN	5.9	65.6	37.6	28	150.9	4.6	111.2	2.45	1.37	6.1	103	5	1.3	538	354	41	189	51
Cross Breed	8Y	FN		62.9	28.8	34.1	145	4.5	109	2.52	1.48	4.1	85	6	0.8	826	210	13	88	134
Cross Breed	12Y6M	MN	4.7	61.8	33.7	28.1	144	4.3	111	2.54	0.93	4.9	54	8.3	0	548	195	37	133	75
Cross Breed	9y	FN		58.4	32.3	26.1	152	4.7	113.3	2.48	0.93	3.9	121	5	1.7	770	348	39	158	71
Cross Breed	5Y	MN		63.8	34.3	29.5	152	4.4	113	2.54	1.35	3.9	99	5.1	1.4	310	486	41	77	64
Cross Breed	4y11m	FN		56.1	33	23.1	151	4.1	114	2.52	1.11	4.6	112	6.3	1.5	939	437	59	107	19
Cross Breed	13Y	FN		51.9	29.1	22.8	146	4.6	114.7	2.16	1.3	8.7	95	5.3	0.8	700	461	20	69	20
Cross Breed	7Y	FN	4.3	63.4	34.6	28.8	148	4.6	113	2.37	1.21	7.7	82	4.9	1.3	531	241	15	96	20
Cross Breed	5y7m	MN		57.3	35.1	22.2	149	4.7	116	2.49	1.04	4.4	92	5.3	2.1	417	151	26	245	20
Cross Breed	3y4m	M		53.4	29.8	23.6	144	4.5	108	2.4	1.14	7.7	109	5.5	0.7	903	416	27	126	21
Cross Breed	5Y3M	MN		64.7	38.6	26.1	152	4.1	113	2.59	1.04	3.9	79	5.3	2.2	542	396	13	170	21
Cross Breed	6y	MN	4.8	59.5	37.7	21.8	152.4	4.2	113.6	2.44	1.31	7.4	80	4.8	1.8	567	289	47	137	22
Cross Breed	6y6m	MN		57.5	34.4	23.1	149	4.1	115	2.39	1.24	5.2	120	5.8	2.2	545	467	38	144	22
Cross Breed	8Y1M	MN		62	31.7	30.3	145	4.1	113	2.42	0.96	6.3	87	4.1	0.9	357	415	57	149	22
Cross Breed	11y	FN		56.8	32.6	24.2	150.4	4.2	110.2	2.49	1.89	5.4	82	5.1	0.2	359	708	38	94	23
Cross Breed	11y	M		65.9	37.2	28.7	153	4.6	112	2.53	1.19	5.5	114	6.6	1.8	744	302	59	140	23
Cross Breed	1y2m	M		59.4	35.4	24	149.5	5.1	113.6	2.58	1.44	6	99	5.9	2.2	466	284	34	257	23
Cross Breed	2y9m	MN		61.7	34.1	27.6	150	5.1	114	2.52	1.52	7.1	106	6.2	1.8	622	370	35	83	24
Cross Breed	1y	FN		57.5	33.3	24.2	147.7	4.6	113.2	2.53	1.48	6	114	5.5	0.8	416	459	25	155	24
Cross Breed	10y5m	M	5.6	64.6	34	30.6	147	4.5	111	2.62	1.37	5	114	6.1	0.3	1168	688	37	161	24
Cross Breed	2Y5M	F		58.7	37.7	21	150	5.1	110	2.48	1.26	5.2	82	4.5	0.9	484	488	22	207	24
Cross Breed	10y 11m	MN	3.9	64.7	33.7	31	146	4.3	117	2.58	0.8	3.4	109	7.3	0.3	788	681	47	112	25
Cross Breed	1y10m	MN	5.1	58.6	33.2	25.4	149.9	4.7	110.9	2.28	1.14	4.1	86	6.1	1.5	850	871	35	134	26
Cross Breed	7y5m	FN		61.2	32.1	29.1	145.5	4.2	111.8	2.54	0.98	4	95	4.9	1.8	383	152	48	120	27
Cross Breed	8y6m	M	5.7	62.4	33.2	29.2	152.1	4.4	112.9	2.44	0.87	4.1	94	6.2	1.2	871	200	30	109	28
Cross Breed	2y10m	FN		56.3	34.8	21.5	145	4.4	109	2.43	1.04	6.5	89	4.5	0	427	440	56	144	28
Cross Breed	10y6m	FN	5.7	69.3	36.3	33	152	4.7	113	2.44	1.08	4.1	72	5.5	0	1198	385	13	270	28
Cross Breed	8y	MN		64.4	35.7	28.7	147	4.4	110	2.68	1.35	4.1	94	6.5	1.8	743	1076	37	86	29
Cross Breed	4y7m	MN		65	31.4	33.6	148	4.8	111	2.17	1.82	4.1	69	5.9	1.1	857	231	13	103	29
Cross Breed	5y	FN	5.1	58.6	32.5	26.1	150.2	4.6	110.4	2.54	1.35	5.1	97	7.4	0.9	339	850	38	121	29
Cross Breed	5y1m	MN		58.2	33.6	24.6	148	4.3	116	2.63	1.33	8.1	114	3.8	1.5	1092	499	23	150	29
Cross Breed	3y9m	MN		61.8	34.1	27.7	144	4.5	112	2.45	1.29	6.4	88	6.6	1.9	488	670	29	77	30
Cross Breed	9y8m	FN	5	58.6	33.7	24.9	146	4.4	110	2.41	1.48	3.4	91	8.5	2	340	318	27	106	30
Cross Breed	4y	MN	5.1	62.2	34.1	28.1	150.4	4.5	111.7	2.47	1.06	5.4	108	4.8	1.4	903	480	24	112	30
Cross Breed	10y2m	FN	5.4	70.2	38.9	31.3	148	4.4	110	2.7	0.83	4.2	78	6.1	1.3	739	414	44	120	30
Cross Breed	11y	FN	6	58.8	32.9	25.9	146	4.3	111.9	2.38	0.8	4.1	92	4.1	1.3	483	472	27	258	30
Cross Breed	3y4m	MN	5.3	63.5	33.8	29.7	147.3	4.8	112.5	2.6	1.33	6.2	116	7	1.4	713	1083	36	90	31
Cross Breed	12y	FN		53.7	31.3	22.4	146.8	4.8	113.9	2.3	1.44	4.8	101	5.9	0.8	772	400	38	90	31
Cross Breed	2y10m	MN	5.1	65	34.2	30.8	151	4.4	116	2.63	1.27	6.5	99	8.2	0.8	791	538	17	273	31
Cross Breed	12y	MN	6	52.2	29.7	22.5	146	4.7	114	2.57	1.02	8.5	120	6.2	0.7	765	266	38	130	32
Cross Breed	5Y	MN		65.5	37.1	28.4	149	4.9	110	2.59	1.57	5.6	103	5.8	2.2	758	394	28	167	33
Cross Breed	6y2m	MN		59.9	33.7	26.2	150	4.3	111	2.41	1.18	3.1	90	4.6	0	552	379	24	78	34
Cross Breed	2y	FN	5	54.7	33	21.7	144	4.6	113	2.29	1.3	4	72	4.8	1.6	531	194	59	178	34
Cross Breed	5y8m	FN		58.2	34.7	23.5	147.6	4.7	110.7	2.39	1.23	5.3	90	4.7	1	358	638	48	190	34
Cross Breed	11y3m	FN	5.5	63.7	38.5	25.2	150.4	4.4	110.7	2.46	1.39	7.3	98	6.6	0.7	647	182	68	335	34
Cross Breed	9y	MN		58.9	30.1	28.8	152.8	4.7	115.7	2.39	1.1	3.3	98	4.5	0.4	501	595	43	136	35
Cross Breed	10y8m	MN		64.6	37.7	26.9	148	4.5	111	2.53	1.21	4.5	89	7.8	1.9	649	380	24	153	35
Cross Breed	12y	FN		55.5	30	25.5	151	4.6	115	2.39	1.03	3.6	95	6.3	1	939	301	43	168	36
Cross Breed	8y	FN		52.3	28.5	23.8	149.9	5.5	116.9	2.31	1.8	5.5	92	4.6	0	787	120	61	61	37
Cross Breed	10y2m	MN		64.9	33.1	31.8	151	4.7	114	2.47	1.52	5.7	107	4.6	0.2	763	401	27	127	38
Cross Breed	7y8m	MN		61.8	32.4	29.4	148	4.6	109	2.5	0.92	5.4	116	5.9	1.2	730	352	32	138	39
Cross Breed	6y	MN	4.7	62.4	34	28.4	146.7	4.5	111.9	2.46	1.04	3.1	74	4.7	0	383	187	57	223	39
Cross Breed	1y3m	MN	5.3	57.3	34.6	22.7	147	4.9	109	2.61	1.48	4	106	7.7	0.5	785	328	42	69	41
Cross Breed	8y2m	FN		58	32.4	25.6	152	4.9	115	2.53	1.01	7.4	97	6.1	0	578	484	34	93	41
Cross Breed	4y	F		59.6	34	25.6	147.8	4.9	109.4	2.45	1.41	5.9	75	7.2	0.9	234	283	50	107	41
Cross Breed	6y	FN		62.8	37	25.8	152.5	4.2	112.4	2.46	0.94	4	74	5.3	1.1	1049	294	31	145	41
Cross Breed	2y6m	FN		62.5	32.8	29.7	149	4.3	110	2.51	1.08	5.3	86	5.7	0.6	533	532	29	212	41
Cross Breed	2y	MN	5.4	56.9	31	25.9	146	4.8	111	2.46	1.29	3.7	86	4.5	1.3	762	238	31	223	41
Cross Breed	14y10m	MN		55.9	32.6	23.3	151	4.6	114	2.37	1.17	4.1	93	5.5	2.4	900	349	47	306	41
Cross Breed	7y	MN	5.6	57.9	33.5	24.4	151	4.5	113	2.4	0.83	5.5	102	7.4	1.7	588	364	29	109	42
Cross Breed	2y	FN	5	60.9	34.7	26.2	145.7	4.3	114.2	2.57	1.14	5.2	89	6.8	1.9	626	587	39	127	42
Cross Breed	4y	FN		61	35.2	25.8	150	4.6	111	2.62	0.85	6.6	105	5.8	1.2	671	444	71	378	42
Cross Breed	2y4m	F		55.6	31.8	23.8	149.5	4.7	109.1	2.26	1.22	5.9	102	4.3	0.9	452	468	44	91	43
Cross Breed	10Y10M	MN		64.2	35.4	28.8	151.9	4	113.5	2.43	1.25	5.2	95	3.9	0.6	958	703	35	100	43
Cross Breed	5y2m	F		62.9	36.4	26.5	145	4.8	111	2.57	1.23	4.8	96	8.9	2.1	350	591	51	116	43
Cross Breed	5y6m	MN		62.9	33	29.9	150	4.2	114	2.44	0.87	5.3	116	7.5	1.8	416	269	23	127	43
Cross Breed	9y	FN		62.1	37.9	24.2	151.6	4.5	111.5	2.58	0.9	3.2	77	7.6	1.3	853	462	26	175	44
Cross Breed	8y	M		70.1	30.8	39.3	152	4.9	113	2.5	1.61	6.1	102	3.6	0.7	1200	166	48	210	45
Cross Breed	4y6m	MN		57.6	31.4	26.2	148.9	4.2	113.9	2.27	0.86	5.3	108	4.8	1.3	873	254	22	385	45
Cross Breed	5y	FN	4.8	60.4	35.2	25.2	149.2	4	115.3	2.44	1.26	8.5	113	4.5	1.5	613	701	39	100	46
Cross Breed	3y2m	MN	4.8	53.6	31.9	21.7	145	4.2	114	2.35	1.18	4	118	6.4	2	615	233	25	101	46
Cross Breed	2y	FN	4.5	59.8	31.5	28.3	149	4.5	110	2.4	1.46	7	117	4.5	0.4	677	438	22	102	46
Cross Breed	12Y	FN	3.9	55	32.8	22.2	150.9	4.6	113.5	2.47	1.39	3.4	102	5.4	1.7	700	267	68	115	46
Cross Breed	5Y	MN		59.2	33.7	25.5	146	5	110	2.46	1.47	5.9	107	7.1	1.3	686	293	20	210	46
Cross Breed	1y9m	FN	4.9	65.7	35.8	29.9	148	4.3	110	2.64	1.06	5.2	97	6.2	0.9	713	474	35	213	46
Cross Breed	13y	MN	5.4	64.3	30.9	33.4	147	4.5	110	2.36	1.26	3.9	91	5.4	2.4	793	367	57	295	46
Cross Breed	8y	MN		60.9	33.7	27.2	148	5.3	113	2.55	1.06	6.5	115	7.7	1.6	753	178	47	77	47
Cross Breed	7y11m	F		61.5	32.9	28.6	150	4.2	112	2.51	1.01	3.5	102	5.9	1.7	773	452	30	172	47
Cross Breed	2y4m	MN		53.2	29.7	23.5	149.6	4.7	113.3	2.53	1.74	5.3	105	5.3	1	787	621	22	182	47
Cross Breed	1y	F		53.8	29.9	23.9	144	4.4	113	2.65	1.44	7.5	82	4.9	1	607	140	27	88	48
Cross Breed	9y11m	FN	4.9	62.6	35.1	27.5	151	4.8	113	2.56	1.19	3.8	98	7.1	1.7	909	283	24	213	48
Cross Breed	4y	M		60.8	37.2	23.6	149	4.7	113	2.57	1.36	5.1	98	6.5	0.6	614	401	42	66	49
Cross Breed	14y	MN	5.8	58.1	30.1	28	149	5.2	112	2.53	1.35	4.5	99	5.6	0.4	1078	493	26	84	49
Cross Breed	2y2m	MN		59.8	35.8	24	148	5.1	110	2.57	1.14	6.1	99	5.6	0.9	600	461	29	91	49
Cross Breed	7Y8M	MN		64.4	38.2	26.2	151	5	114	2.38	1.16	8.3	90	7.2	1.5	606	180	51	114	49
Cross Breed	1y2m	M	5.9	60.5	36	24.5	150	4.5	110	2.53	1.09	4.9	72	5.2	2.4	479	90	22	134	49
Cross Breed	13y	MN	5.8	59.5	33	26.5	151.7	4.9	113.1	2.56	1.59	6.2	88	6.5	1.8	846	473	19	181	49
Cross Breed	7y9m	MN		57.1	34.2	22.9	144	4.8	112	2.3	1.26	5.5	105	4.2	1.4	975	620	18	137	50
Cross Breed	6y1m	FN	4.9	60.6	35.9	24.7	149	4.4	116	2.39	1.69	4.3	98	4.8	1	854	230	19	263	50
Cross Breed	8y3m	MN		68.2	33.5	34.7	152	4.7	118	2.55	1.03	4.1	108	4.6	1.2	730	127	31	92	51
Cross Breed	4y	MN	5.1	60	35.9	24.1	151.6	4.3	114.2	2.43	1.07	7	105	3.7	0	1234	824	53	282	51
Cross Breed	2Y2M	MN		57.6	34.9	22.7	148	4.4	111	2.53	1.26	5.1	92	5.2	1.6	607	490	29	91	52
Cross Breed	3y1m	M		61.5	38.2	23.3	148	4.7	116	2.43	1.26	5	88	5.4	0.5	735	125	31	151	53
Cross Breed	6y	MN		60	33	27	150.9	5.4	112.6	2.5	1.33	3.2	85	3.5	0	878	253	29	185	53
Cross Breed	11y4m	MN	5.6	58.4	35.5	22.9	148	4.5	112	2.48	1.07	5.7	113	7.3	1.2	539	370	66	150	54
Cross Breed	9y8m	MN	4.6	61	32.2	28.8	143	5	113	2.37	1.3	5.2	70	3.4	1.1	594	171	44	118	55
Cross Breed	8y	FN	5.3	56.6	34.6	22	150.3	5	111.2	2.67	1.17	9.1	104	7.1	0.5	583	871	50	116	56
Cross Breed	1y1m	MN		55.4	34.1	21.3	146	4	111	2.49	1.21	6.8	58	4.9	1.4	346	712	32	146	56
Cross Breed	2y	MN		60.4	36.6	23.8	149.8	5.3	109.3	2.25	1.3	4.6	117	6.7	1.2	559	403	39	154	56
Cross Breed	5y5m	MN		64.4	38.2	26.2	148	4.1	118	2.36	0.9	7.6	101	4.4	0.5	524	277	29	360	56
Cross Breed	6y9m	MN	5.8	65.1	34.7	30.4	148	4.7	113	2.52	1.18	5	94	7.9	1.6	646	983	37	113	57
Cross Breed	2y	MN	5.5	63.7	36.3	27.4	152.1	5.5	110.1	2.35	1.22	6	89	5.8	2	1088	405	40	216	57
Cross Breed	6y7m	M		61.3	32.2	29.1	146	4.7	112	2.48	1.18	5.5	115	4.3	1.6	837	89	84	137	58
Cross Breed	7y11m	FN		65.1	30.2	34.9	150	4.8	110	2.55	0.97	5.3	94	6.8	0	961	705	48	281	58
Cross Breed	9y8m	MN	5.1	55	28.9	26.1	143	5.1	115	2.16	1.32	5	60	3.4	0.9	710	211	57	110	59
Cross Breed	8y	MN		63.4	34.6	28.8	142	5.5	108	2.27	1.58	4.7	85	5.2	0.9	846	359	28	259	59
Cross Breed	8y10m	MN		69.4	38.4	31	148	5.4	110	2.24	1.39	5.4	105	7.9	1.7	855	516	37	172	60
Cross Breed	1y4m	MN	5.9	57.5	34.3	23.2	145	4.3	109	2.53	1.27	4.4	117	8.3	2	717	437	32	75	61
Cross Breed	4y	MN	5.1	62	35.1	26.9	151.5	4.2	113.5	2.46	1.01	4.9	101	4.1	2	757	674	46	97	61
Cross Breed	14y4m	MN		57	30.7	26.3	150	5.4	110	2.38	1.43	5.5	100	6.3	1.3	1047	638	32	163	61
Cross Breed	3y7m	FN	4.7	62.1	35	27.1	150	4.6	110	2.61	1.43	4.9	101	4.7	0	465	221	41	180	61
Cross Breed	6y1m	FN		65.3	36.2	29.1	149	4.6	111	2.63	1.06	3.9	90	6	0.7	761	544	29	206	61
Cross Breed	1y8m	FN		58.6	34.5	24.1	148	4.3	111	2.55	1.33	5.6	74	7.3	1.1	363	399	40	122	62
Cross Breed	1y	F	5	62.3	38.7	23.6	148	4.8	112	2.64	1.4	5.6	68	8.1	0.8	289	264	82	63	63
Cross Breed	6y	M		62.1	37.5	24.6	152.9	4.7	111.7	2.45	1.25	5.1	90	3.9	2.4	672	210	85	334	64
Cross Breed	4y	FN		53.5	31.2	22.3	146	4.6	112	2.22	1.33	5.3	65	5.2	1.2	476	421	32	112	65
Cross Breed	6y	MN		63.8	33.6	30.2	148.3	4.6	110.4	2.46	1.5	4.7	74	3.9	0.8	519	808	28	124	65
Cross Breed	10y6m	F		63.5	29.4	34.1	142	5.2	106	2.35	1.62	5.4	75	5.3	0.8	436	295	16	141	65
Cross Breed	6y	MN		59.8	34.4	25.4	151	4.7	114	2.52	1.4	5.1	81	5.7	2.4	530	498	56	63	66
Cross Breed	11m	M	5.8	58.1	31.3	26.8	150	4.8	111	2.58	1.68	3.3	105	8.9	1.8	813	136	51	115	66
Cross Breed	9y8m	FN	4.5	66.6	34.7	31.9	149	4.6	112	2.42	1.15	3	100	8.8	1.5	514	493	38	123	67
Cross Breed	4y7m	FN		66.2	37.5	28.7	148	4.8	113	2.46	1.3	5.3	101	6.1	1.4	1153	481	21	134	67
Cross Breed	2y6m	MN	5.7	58.4	36.5	21.9	151	4.4	115	2.55	1.3	6.7	102	6	1.8	893	607	35	187	68
Cross Breed	12y	FN		57.7	34.6	23.1	151.6	5	116.6	2.6	0.99	6.2	92	6.3	0	1055	1021	81	273	68
Cross Breed	11y4m	MN	4.4	58.8	28.7	30.1	149	4.9	113	2.39	1.07	4	106	4.3	2.2	1193	201	70	104	69
Cross Breed	14y	MN		57.1	30	27.1	147.5	4.1	112.6	2.35	0.94	3.4	90	5.5	1.4	626	456	57	178	69
Cross Breed	11y11m	M	5.2	54.7	30.6	24.1	147	4.6	112	2.15	1.33	6	94	6	1.2	759	138	43	139	71
Cross Breed	7y8m	MN	5.3	64.2	33	31.2	151	4.7	115	2.48	1.09	3.9	92	4.9	1.7	864	468	31	61	75
Cross Breed	13Y	F	4.7	66.9	36.5	30.4	150	5	109	2.53	1.21	6.7	107	6	1.4	724	211	64	281	75
Cross Breed	12Y7M	M		63.5	33.4	30.1	147.7	4.7	113.2	2.24	1.37	5.9	104	8.8	0.6	408	296	67	341	76
Cross Breed	5y	MN		62.3	34.9	27.4	147.3	4.3	117.7	2.57	0.94	6	110	7.1	1.2	591	726	58	130	77
Cross Breed	10y4m	FN	5.5	57.5	33.3	24.2	145	4.9	116	2.49	1.46	5.3	87	6.9	0.6	932	599	29	230	81
Cross Breed	11m	M		62.9	37.5	25.4	145	4.5	107.8	2.63	1.85	3.6	93	7.4	2.4	315	369	40	333	81
Cross Breed	11Y	F		70.8	36.9	33.9	153	5.2	113	2.7	1.29	3.6	97	7	0.9	893	527	41	129	82
Cross Breed	12y3m	FN	5.1	67.2	37.6	29.6	148	5	109	2.66	1.45	7.7	115	7.9	1.8	478	482	44	160	82
Cross Breed	12y2m	MN	5.7	62.7	32	30.7	151	4.6	118	2.68	1.19	6.9	102	8	1.9	1001	417	33	205	82
Cross Breed	12y5m	MN	5.4	64.9	33.6	31.3	144	5.2	116	2.67	1.21	3.4	74	5.2	1.9	486	363	20	105	86
Cross Breed	1y1m	M		59.5	35.1	24.4	144	5	109	2.16	1.89	3.4	111	8.1	2	647	542	22	284	87
Cross Breed	3Y8M	FN		61.7	38.2	23.5	147	4.4	109	2.54	1.17	6.1	120	7.2	1.5	616	380	46	69	88
Cross Breed	12y2m	FN	4.7	61.3	32.1	29.2	149.4	5.3	113.2	2.4	1.42	6.1	118	4.9	0.1	953	705	53	138	90
Cross Breed	4y	MN	4.8	62.8	33.2	29.6	144.7	4.5	109.1	2.4	1.51	5	109	6.4	1.6	478	267	59	215	90
Cross Breed	11y11m	MN		61.2	29.9	31.3	148	4.9	112	2.46	1.67	5.1	85	5.7	1.4	886	127	55	128	91
Cross Breed	10y7m	MN		67.6	33.9	33.7	151	4.5	114	2.49	1.28	3.6	92	5.7	1.4	907	293	33	96	92
Cross Breed	2Y	MN	5	60.3	32.6	27.7	151	4.4	112	2.46	1.2	5.1	110	6.4	1.9	913	279	20	79	96
Cross Breed	14y6m	MN		64	29	35	145	4.5	110	2.58	1.01	4.5	89	7.6	1.9	764	170	52	81	96
Cross Breed	5y	F		62.2	35.7	26.5	144.4	4.5	107.5	2.66	1.36	3.6	67	6.1	1.8	223	255	70	177	96
Cross Breed	5Y	F		56.6	32.1	24.5	144.8	4.5	107.8	2.34	1.07	5	97	8	2.1	490	446	37	69	99
Cross Breed	6Y	FN		60.7	30.1	30.6	147.2	4.5	112.5	2.33	0.91	4.3	106	5.8	2	814	480	43	134	103
Cross Breed	9y1m	FN	6	68.2	34.8	33.4	151	4.3	111	2.67	1.41	5.6	78	4.4	1.9	545	309	32	183	103
Cross Breed	8y	MN	4.7	64	38.2	25.8	152	4.8	110	2.4	1.49	4.5	105	6.5	1.2	585	299	36	93	104
Cross Breed	11y4m	MN		61	33.4	27.6	149	4.6	109	2.43	1.19	6.6	95	8	0.5	717	306	88	128	105
Cross Breed	8y	FN		60.4	34.5	25.9	149.1	5.2	108.3	2.63	1.69	7.5	98	7.7	1.2	605	709	48	390	109
Cross Breed	10y	FN		58.9	31.2	27.7	152.5	4.2	114.3	2.42	0.94	3	83	5.2	1.6	523	316	65	108	120
Cross Breed	10M	M		54.1	30.6	23.5	143	4.6	117	2.49	1.45	6.8	56	3.6	1.6	348	149	73	158	125
Cross Breed	9y	FN	4.5	64.2	33.9	30.3	149.8	5.4	110.4	2.37	1.25	3.2	95	4.8	1.5	976	380	35	110	126
Cross Breed	4y	MN		54.9	28.8	26.1	152.3	4.7	114.4	2.42	1.59	7.9	117	4.4	0.9	871	137	47	95	127
Cross Breed	11y	MN	4.7	55.3	32.1	23.2	150.7	4.5	117.6	2.36	1.21	5.3	94	7.6	1	569	599	45	84	128
Cross Breed	3Y	MN		58.3	33.4	24.9	151	4.8	114	2.51	1.45	5.7	101	8.2	1.7	651	354	29	61	131
Cross Breed	9y6m	FN	4.6	55.1	29.8	25.3	147	4.1	114	2.3	0.94	4	100	4.8	1.6	1071	584	42	99	131
Cross Breed	9Y	FN	5.5	59.2	31.2	28	147.9	4.5	113.8	2.61	1.32	4.6	106	7.5	0.8	1104	915	23	161	131
Cross Breed	8y2m	MN	5.9	66.5	37.6	28.9	147	5.1	109	2.43	1.23	4	88	5.5	1.4	814	173	24	251	131
Cross Breed	5y3m	FN		59.7	34.6	25.1	146	4.2	117	2.42	0.96	3.6	85	8	2.4	532	700	34	153	135
Cross Breed	9Y	MN	5.2	61.4	32.9	28.5	148	4.3	115	2.61	1.07	6.3	87	5.9	1	727	665	31	147	142
Cross Breed	14y	FN	5	70	37.7	32.3	146.5	4.7	111.5	2.57	1	3.5	73	5.7	1.1	961	163	51	73	151
Cross Breed	1y	FN		62.4	34.5	27.9	148.3	4.4	111.1	2.47	1.43	8.2	106	5.3	0.8	956	396	23	224	151
Cross Breed	12y4m	FN	4.9	57.5	29.3	28.2	149.1	4.7	115	2.5	1.58	5.8	119	4.9	0.4	1050	799	46	148	155
Cross Breed	13Y4M	MN		58.2	32.3	25.9	149.7	5	110.4	2.37	1.59	4.2	106	5.9	0.1	656	330	21	84	158
Cross Breed	13y1m	FN		60.5	37.2	23.3	149	5	109	2.59	1.3	6.8	86	3.4	0.5	771	706	65	250	162
Cross Breed	8M	F		54.2	32.8	21.4	148.8	4.6	111.4	2.62	1.63	3.3	91	8.4	1.8	690	437	55	70	163
Cross Breed	7y	FN		66.2	36.6	29.6	153	4.7	113	2.48	1.12	3.7	78	5.8	1.8	943	455	44	338	165
Cross Breed	6m	FN		56.5	29.2	27.3	144	4.2	112	2.5	1.88	4.1	59	7.1	1.3	764	202	28	85	168
Cross Breed	1y5m	MN		61	34.6	26.4	149	5.4	109	2.29	1.83	6.7	101	7.9	1.5	622	314	32	182	170
Cross Breed	11Y	MN	4.7	57.3	35.2	22.1	149.8	4.3	111	2.28	1.2	3.6	94	8.3	1.1	572	572	78	83	179
Cross Breed	12y1m	FN	5.3	57.6	32.2	25.4	149	4.7	115	2.5	1.42	7.6	107	3.8	1.2	1093	424	45	70	206
Cross Breed	12Y	FN		63.5	31	32.5	151	4.6	109	2.49	1.59	3.4	93	4.9	0.7	823	467	44	156	207
Cross Breed	12y2m	FN	4.2	56.5	32.8	23.7	146.5	5	109.8	2.57	1.21	3.4	106	5.7	0.8	662	329	40	82	216
Cross Breed	11Y	MN	4.6	59.5	32.7	26.8	150	5.4	114	2.42	1.22	5.8	101	4.2	1.2	759	352	44	136	216
Cross Breed	7y6m	MN	5	66.1	37.1	29	148.7	4.8	106.6	2.65	1.7	3.8	92	7.3	0.8	809	518	47	366	240
Cross Breed	13y	FN		54.8	28.4	26.4	149	5.2	113	2.19	1.72	8.8	105	4.6	0.8	821	279	28	95	245
Cross Breed	5Y7M	MN		66.2	32.5	33.7	148	4.3	110	2.56	1.46	9	64	3.9	0.9	430	215	59	297	245
Cross Breed	11y	MN	4.8	58.8	34.5	24.3	147.5	4.4	117.8	2.31	1.17	3.8	84	7.8	1.1	504	758	83	78	253
Cross Breed	11y7m	FN	4.7	58	33.1	24.9	150	4.6	114	2.5	1.19	5.8	79	3.9	0.6	534	322	60	110	255
Cross Breed	12y	MN		59.3	31.3	28	145.8	4.2	118	2.3	1.22	5	75	8	0	504	583	87	77	257
Cross Breed	11y8m	FN	4.2	55.8	32.7	23.1	149	4.8	113	2.49	1.25	8.3	82	4.1	0.9	510	349	66	85	257
Cross Breed	11y	FN	5	68.3	33.9	34.4	150.6	4.6	111.2	2.63	1.36	3	81	5.2	1.6	1067	258	20	81	262
Cross Breed	3y7m	M		66	34.9	31.1	151	4.6	111	2.55	1.78	6.1	68	5.3	1.4	884	195	84	127	269
Cross Breed	10Y	MN		64.7	38.9	25.8	148.3	4.8	110.9	2.41	1.31	4.5	107	6.2	2.2	673	382	41	221	19
Cross Breed	10Y	M	4.9	68.7	38.3	30.4	150.2	4.9	111.5	2.53	1.1	3.9	87	5	1.3	1175	598	49	134	21
Cross Breed	4Y1M	MN	6	66.3	38.3	28	152	4.5	112	2.36	1.04	5.8	100	6.3	1.5	519	536	30	200	21
Cross Breed	4Y1M	FN		65	38.9	26.1	144	4.9	113	2.52	1.44	8.4	99	6.4	2.1	562	260	85	177	22
Cross Breed	2Y4M	FN	4.4	59.7	38	21.7	144	4.7	112	2.51	1.19	3.8	65	4	1.8	465	482	52	181	23
Cross Breed	5Y	FN		57.6	36	21.6	149.4	4.6	115	2.38	1.07	6.6	108	5	1.9	797	257	38	90	24
Cross Breed	11Y8M	MN	4.6	62.1	34.1	28	147	4.9	113	2.54	1.23	3.2	95	5.7	1.5	791	458	35	143	24
Cross Breed	10Y5M	MN		62.8	33	29.8	149.1	4.9	114.3	2.67	1.35	5.1	102	6	0.9	637	450	38	205	24
Cross Breed	2Y10M	MN	4.8	58.6	36.6	22	146	4.4	112	2.58	0.85	5.4	88	4.4	2.3	515	551	41	234	26
Cross Breed	8Y5M	MN		68.8	30.8	38	150	4.5	113	2.55	0.94	4.1	115	5.1	2	912	85	20	70	27
Cross Breed	5Y7M	MN	4.8	60.3	33.1	27.2	148	4	111	2.33	0.9	5.1	120	7.6	2.4	742	560	45	95	31
Cross Breed	8Y	MN		56.7	31.2	25.5	148.5	4.3	111.1	2.32	1.48	3.9	82	4.6	1.6	262	248	26	150	32
Cross Breed	8Y	M		63	35.7	27.3	143	4.3	110	2.56	1.16	6.6	105	5.8	0.9	617	230	36	62	35
Cross Breed	2Y	MN		55.9	34.5	21.4	149.5	4.3	111.4	2.48	0.9	5.1	76	5	0.6	439	461	22	84	35
Cross Breed	5Y5M	MN		61.3	36.5	24.8	144	4.5	113	2.47	1.3	7.9	94	7.2	0.2	456	404	45	69	36
Cross Breed	1Y	FN		57.2	33.9	23.3	146.6	4.5	114.6	2.59	1.64	6.8	100	8.1	1.9	1087	507	32	227	38
Cross Breed	1Y	M		59.8	35.1	24.7	147.6	4.8	109.1	2.59	1.47	4	97	5.3	2	667	265	16	101	39
Cross Breed	9Y	MN	4.9	53.8	30	23.8	150	4.7	116	2.3	1.24	6.3	113	4.2	0.8	767	318	65	82	40
Cross Breed	9Y	FN	4.8	66.9	39	27.9	150.8	5	111.8	2.62	1.02	5.2	122	6.9	2.2	607	300	25	139	40
Cross Breed	9Y	MN	5.2	63.2	33	30.2	151	4.5	112	2.52	1.1	3.9	107	6.6	0.7	727	403	52	132	42
Cross Breed	5Y7M	FN		62.1	35.2	26.9	150	4.3	111	2.39	1.3	6.1	103	6.2	0	644	404	41	317	42
Cross Breed	10Y	M	4.9	60.7	36.5	24.2	150	4.7	114	2.6	1.25	9	111	7.4	2.2	762	213	58	219	51
Cross Breed	1Y1M	MN	5.6	59.5	29.5	30	148	4.4	115	2.55	1.67	8.3	110	5.7	1.5	496	177	38	363	55
Cross Breed	5Y	FN	4.3	62.6	36.9	25.7	149.4	4.5	112	2.44	1.09	4	104	6	1.1	541	344	75	219	58
Cross Breed	10Y5M	M	5.5	57	33	24	151	5	115	2.52	1.29	7.5	110	8.2	1.7	706	202	57	131	60
Cross Breed	3Y	MN		60.5	33.2	27.3	151	5.1	110.5	2.6	1.22	8.7	115	6.3	1.9	648	376	25	101	63
Cross Breed	2Y5M	MN	4.5	60.9	31.6	29.3	146	4.5	118	2.44	0.97	8.1	103	5.2	1.7	502	92	46	205	72
Cross Breed	2y4m	MN	5.5	59.6	35.2	24.4	147	4.4	114	2.51	1.41	5.5	93	5.9	0.7	557	490	35	173	73
Cross Breed	12Y	MN	4.4	62.5	30.2	32.3	149.5	5.4	109.1	2.38	1.14	6.3	102	5.8	1.2	740	352	40	310	73
Cross Breed	9Y	MN		62.8	37.5	25.3	147	4.4	111	2.54	1.27	3.3	90	6.4	0.3	723	840	42	147	78
Cross Breed	9Y	FN		59.1	29.5	29.6	148.7	4.4	114.2	2.39	1.48	3.4	99	6.4	1.5	992	138	24	65	83
Cross Breed	1Y2M	MN		62.3	37.3	25	149	4.4	112	2.63	1.32	3.7	94	5.8	1.3	624	499	22	101	91
Cross Breed	9Y	MN		67.1	35.1	32	145.8	4.6	111.4	2.66	1.1	3.8	121	7.4	0.9	697	287	18	75	103
Cross Breed	11Y7M	FN	4.5	60.1	28.4	31.7	151	4.9	110	2.35	1.26	3.9	99	6.9	1.1	858	233	42	89	112
Cross Breed	8Y	M	5.5	62.5	33.7	28.8	153	4.5	114	2.34	0.85	7.8	117	5.6	0.7	744	229	71	133	130
Cross Breed	12Y	MN	4.8	68.4	35.6	32.8	150.7	4.8	113.2	2.56	1.45	7.6	111	4.4	0	463	388	39	130	149
Cross Breed	11Y8M	MN	4.7	70.4	35.9	34.5	147	4.9	114	2.58	0.87	3.4	100	4.7	0	712	381	47	105	155
Cross Breed	12Y	MN	3.8	69.7	33.6	36.1	149.9	5.09	109.3	2.38	1.65	7.4	81	4.9	0.8	960	386	37	94	161
Cross Breed	13Y	FN		64.9	35	29.9	151	4.9	109.8	2.64	1.34	5.3	73	5.9	1.4	803	483	64	148	167
Cross Breed	5Y7M	FN		66	32.6	33.4	145	4.8	112	2.6	1.14	6.2	113	5.4	0.8	935	214	44	376	171
Cross Breed	7M	MN		60.8	29.1	31.7	147	4.4	115	2.66	1.5	6.3	64	8.5	0.9	881	99	28	211	176
Cross Breed	11Y	MN	4.8	61.7	33.9	27.8	151	5.1	109.7	2.61	1.51	5.2	121	7.5	0.7	641	500	29	144	195
Cross Breed	9Y10M	FN		67.5	34.9	32.6	142	4.2	108	2.55	1.51	8.8	93	5.6	1.3	1086	150	35	85	203
Cross Breed	11Y	M	5.2	61.1	33.8	27.3	145	4.6	112	2.48	1.22	4.8	109	5.9	0.9	681	274	57	93	214
Cross Breed	4y	F	5.7	63.2	36	27.2	149.4	4.5	113.2	2.54	0.94	4.7	93	5.4	1.2	490	487	35	103	43
Cross Breed	9y	M		65.5	36	29.5	148.9	4.8	111.7	2.39	1.2	3.7	87	6	1.7	907	359	35	166	46
Cross Breed	1y5m	MN		51.3	30.3	21	147.8	4.5	113.3	2.59	1.56	5.8	96	7.6	2.2	491	107	50	67	60
Cross Breed	8Y9M	FN		60.6	30	30.6	148	4.6	114	2.37	1	4.3	90	6.5	1.9	734	353	25	167	90
Cross Breed	13y	FN	4.7	60.8	33.8	27	145.2	4.1	112.9	2.57	1.06	6.7	104	7.2	1	596	477	36	131	64
Cross Breed	4y1m	MN	4.8	64	36.1	27.9	148	5	112	2.52	1.23	4.5	112	8.5	2.2	769	539	27	149	27
Cross Breed	9Y	MN	4.3	67.7	36.7	31	147.5	4.5	111.8	2.51	1.05	4	93	6.2	1.9	602	534	21	212	44
Cross Breed	2y	FN		54.8	31.4	23.4	146	4.6	111	2.61	1.67	4.1	118	5.6	2.1	713	165	38	142	54
Cross Breed	1y7m	FN	4.5	57	33.9	23.1	146	4.1	114	2.61	1.54	5.9	103	6.3	1.6	682	549	37	66	73
Cross Breed	1y9m	MN		50.7	28.6	22.1	150.6	4.7	116.3	2.38	1.61	4.1	107	4.8	0.5	652	227	24	75	40
Cross Breed	11y	FN		64.7	35.4	29.3	151	4.5	112	2.56	1.34	3.9	62	7.4	1.1	438	726	86	340	117
Cross Breed	13Y	FN	5.5	68.4	37.2	31.2	148.6	4.9	108.9	2.42	1.01	6.8	88	7.4	0.6	1025	554	57	128	52
Cross Breed	7Y4M	F	5.8	63.9	29.7	34.2	151	4.9	113	2.27	1.15	3.7	76	5	1.7	885	342	82	167	146
Curly Coated Retriever	5y3m	FN	5.5	61	34.1	26.9	148	4.6	110	2.34	1.3	6.9	113	8	1.6	923	629	39	197	20
Curly Coated Retriever	5y9m	FN		63.8	38.4	25.4	147	4.9	111	2.49	1.42	5.8	100	6.7	1.3	935	651	19	213	38
Curly Coated Retriever	4y	F	4.7	59.5	35.9	23.6	148	5	110	2.48	1.14	3.9	116	6.2	0.6	752	529	24	101	70
Curly Coated Retriever	2y5m	MN		57.1	30.8	26.3	148	4.7	113	2.37	1.35	3.7	83	4.2	1.3	983	119	30	326	73
Curly Coated Retriever	5y4m	FN		60.7	35.4	25.3	150	4.9	109	2.43	1.39	8.2	110	6.7	2.1	679	482	65	207	145
Dachshund	10y5m	M	4.5	68.2	37	31.2	145	4.5	110	2.29	0.93	8.3	107	4.3	1.3	805	98	35	101	19
Dachshund	7Y5M	MN		64.4	35.4	29	151	4.6	110	2.61	1.25	5	75	4.7	0	618	115	87	109	19
Dachshund	3y	F		58.5	35.9	22.6	149.1	4.8	105.2	2.58	1.48	3.5	65	3.9	0.5	468	282	78	118	19
Dachshund	2Y3M	MN		56.1	32.3	23.8	146	4.6	110	2.57	1.72	4.3	88	7.4	0.3	882	141	29	175	19
Dachshund	4y	MN	5.7	60.3	34.9	25.4	147.2	4.7	108.2	2.41	1.12	3	52	5.6	1.3	701	328	22	272	20
Dachshund	3y1m	M		59.7	37.5	22.2	150	4.5	114	2.47	0.89	4.6	84	3.9	1	753	194	80	192	22
Dachshund	5y	MN		63	37.5	25.5	147.8	4.6	112.8	2.33	1.3	3.1	69	5	1.2	655	167	69	352	23
Dachshund	2Y10M	FN		62.4	37.4	25	153	4.5	112	2.66	1.71	4.8	61	6.4	0.7	406	262	57	141	24
Dachshund	8y4m	MN		58.1	33.8	24.3	148	4.3	113	2.36	1.28	6.3	53	3.9	0	452	279	32	237	25
Dachshund	2y 9m	MN	5.6	60.6	33.4	27.2	150	4.9	115	2.33	0.82	3.3	63	4.6	1.3	497	275	38	126	28
Dachshund	9y2m	FN	5.8	58	35.7	22.3	146	4.8	113	2.56	1.29	6.6	87	6.4	1.2	401	482	54	88	31
Dachshund	6Y6M	FN	5.5	58.3	32.6	25.7	151	4.6	114	2.39	0.89	5.6	91	5.4	0	632	463	33	257	32
Dachshund	6y6m	MN	6	60.3	37.6	22.7	148	4.2	112	2.47	1.32	3.9	78	5.4	1	634	201	50	240	34
Dachshund	1y	M		60.9	38.3	22.6	150	5.3	112	2.48	1.28	5.3	74	4.2	0.2	289	218	45	167	35
Dachshund	6Y	FN		59.3	32.9	26.4	145.6	4.2	114	2.35	0.92	5.3	75	3.8	0	596	470	17	296	37
Dachshund	4Y	MN	5.4	60.6	37.1	23.5	150.9	4.6	113.5	2.32	1.03	4.1	77	5	0.4	388	838	47	173	39
Dachshund	6Y2M	FN		65.6	29.6	36	145	4.4	110	2.32	1.31	4	52	4.7	0	346	131	30	269	41
Dachshund	6Y6M	FN	5.9	61.2	34.2	27	152	4.3	114	2.41	1.08	5.3	85	6.9	0.5	710	729	28	336	41
Dachshund	6y	FN		59.2	29.1	30.1	146.5	4.3	114.5	2.29	1.34	5.1	63	3.4	0	1169	189	41	187	46
Dachshund	9y3m	FN	5.8	57.4	35.5	21.9	150	4.4	115	2.41	1.4	5.4	91	4.9	1.5	432	549	35	103	47
Dachshund	5Y9M	M		71	36.9	34.1	153	4.9	113	2.6	1.16	4.4	69	6.9	0.7	610	157	32	209	48
Dachshund	5y	MN	5.7	63.9	37.4	26.5	148	4.4	111	2.56	1.38	3.4	87	5.2	0.7	515	400	35	159	52
Dachshund	2Y	F		53.4	31.6	21.8	146	4.8	112.8	2.27	1.33	3.8	69	5.7	0.6	441	248	86	188	56
Dachshund	1y6m	F	5.7	60.4	33.5	26.9	148	4.5	111	2.53	1.29	4.8	54	6.3	0.6	477	184	28	85	60
Dachshund	1y	F	4	57.8	35.2	22.6	148.7	4.5	111.6	2.49	1.36	3.2	58	6.3	1.2	401	335	48	145	60
Dachshund	8y	F		61.4	31.1	30.3	149.6	4.9	112.4	2.38	1.55	7.8	67	6.2	0	507	258	26	117	64
Dachshund	8y3m	M		58.3	32.7	25.6	148	4.7	111	2.35	1.34	3.3	68	6.1	0.5	792	86	22	102	69
Dachshund	5Y	FN	5.1	65.8	37.9	27.9	150	4.9	107.2	2.22	1.34	3.4	93	4.4	0.8	627	543	23	240	70
Dachshund	9Y4M	FN	5.9	56.6	33.9	22.7	151	4.6	110	2.4	1.56	6.9	107	5.8	1.1	470	466	40	103	80
Dachshund	10Y	M		69.2	38.3	30.9	150.6	4.5	109	2.66	1.62	3.9	53	4.1	1	824	354	50	301	97
Dachshund	9Y	MN	4.7	58.2	33.5	24.7	153	4.9	115	2.68	0.95	6.2	62	3.7	0.8	311	842	61	218	113
Dachshund	15Y	MN	5.3	67.3	31.2	36.1	150	5	110	2.6	1.43	4.9	70	4.7	0.8	1034	506	34	121	131
Dachshund	5Y11M	FN		58.5	31.9	26.6	145	5	110	2.14	1.08	4.2	68	5.6	2.2	1067	716	56	292	150
Dachshund	6Y	FN		54.1	31.1	23	152	4.5	111	2.38	1.46	4.9	71	7.4	0.5	484	283	67	96	222
Dalmatian	7y11m	FN	5.9	54.5	30.8	23.7	150	4.6	112	2.19	1.08	4.6	120	7.5	1.1	1122	515	56	73	20
Dalmatian	1Y4M	F	5.6	61.4	37.2	24.2	147	4.8	110	2.51	1.31	3.8	93	6.7	0.5	449	394	20	183	20
Dalmatian	8Y	MN		58.4	36.7	21.7	149.2	4.7	112.6	2.64	1.36	4.9	117	6.7	1.8	766	418	40	248	24
Dalmatian	6Y6M	MN		57.8	35.2	22.6	149.9	4.9	114.4	2.4	1.61	3.9	105	4.7	1.4	436	140	28	281	25
Dalmatian	13Y9M	FN	5.3	60.9	31.6	29.3	149	4.7	110	2.61	1.57	6.2	84	5.5	1.2	740	408	44	140	28
Dalmatian	1y	FN	5.1	56.2	32.3	23.9	147.4	4.8	114.1	2.58	1.41	3.4	112	4	0.7	901	334	40	113	38
Dalmatian	7y11m	F		54.2	32.2	22	149	4.7	114	2.18	1.27	4.2	106	5.3	0.9	575	377	28	72	40
Dalmatian	2y4m	FN	5.3	59.5	36.5	23	146	4.5	110	2.49	1.36	3.6	99	7.1	1.9	1021	653	17	118	40
Dalmatian	8Y	M	5.7	58.3	35	23.3	151	4.4	112	2.45	1.62	4.2	77	6.5	1.4	657	135	39	147	44
Dalmatian	7y3m	MN		59.1	35.6	23.5	150.8	5.3	109.8	2.16	1.72	4	108	6	1.8	1153	410	32	146	46
Dalmatian	6y	MN		55.9	31.3	24.6	151	4.8	111.2	2.34	1.79	4.2	79	4.6	1.1	760	116	27	147	46
Dalmatian	3y3m	MN	5.5	57.2	34.1	23.1	151	4.9	111	2.44	1.58	4.9	117	6.3	0.9	676	184	33	124	65
Dalmatian	9Y7M	M		65.1	33	32.1	150	5.4	113	2.3	1.17	4	106	5.9	1.1	686	306	24	163	69
Dalmatian	4y7m	MN		62.4	32.5	29.9	151	4.8	113	2.49	1.59	5.4	100	7.5	0.7	759	263	55	133	89
Dalmatian	11y	F		64	33.2	30.8	147.2	4.9	114.6	2.55	1.3	7.4	113	7	1.6	955	529	29	124	90
Dalmatian	9m	F		56.7	33.8	22.9	149	4.3	111	2.55	1.58	4.5	86	5.6	1.5	612	262	18	99	104
Dalmatian	8Y2M	FN	5.1	60.8	34.1	26.7	152	5	112	2.44	1.91	6.7	104	4.9	1.3	853	404	41	100	157
Dalmatian	5y1m	MN		65.4	35.3	30.1	150	4.2	112	2.47	1.33	4.5	107	7.8	2.3	843	262	25	237	163
Dalmatian	6Y6M	MN	5.2	59.8	32.5	27.3	148	4.8	112	2.49	1.22	3.8	89	4.6	1	703	242	27	270	174
Dalmatian	8y	M	5.2	67.1	37.2	29.9	151	5.1	111.5	2.61	1.6	5.3	113	6.1	1.1	787	597	26	139	200
Dalmatian	11y	FN		57.5	35.1	22.4	151.3	4.4	113.7	2.4	1.4	5	81	5.4	0.9	836	190	27	125	203
Dandie Dinmont	3y	MN		55.4	34.2	21.2	150.2	4.9	111.2	2.49	0.94	6.3	112	4	2.1	658	485	29	64	36
Dandie Dinmont	7Y3M	MN		56.9	29.6	27.3	146	4.8	110	2.58	1.2	3.3	86	5.8	0.9	655	661	52	91	67
Dandie Dinmont	3y	MN		55.2	33.1	22.1	148.9	5	106.4	2.34	0.8	4	103	4	1.1	906	449	43	195	88
Dandie Dinmont	3y	MN		57.7	36.3	21.4	149.5	4.4	111.4	2.53	1.01	6.3	86	4.2	1.7	802	336	46	213	92
Deerhound	4y6m	F	4.7	62.4	33.5	28.9	149	4.4	113	2.41	1.38	5.5	108	6.6	0.9	496	418	38	100	79
Deerhound	1y6m	MN	5.4	64.5	38.1	26.4	150	4.4	108.9	2.66	1.32	4.2	99	7.7	2	574	502	45	112	91
Dobermann	8y	M		67.9	35.4	32.5	146.3	4.6	112	2.48	1.11	3.6	103	7.2	2.1	956	154	33	275	22
Dobermann	2y	M		59.2	33.1	26.1	147.7	4.7	108.6	2.55	1.29	3	108	7	0.6	696	270	34	129	23
Dobermann	3Y	M	4.6	58.9	30.9	28	148.6	4.7	113.9	2.39	1.3	3.7	88	6.4	1.5	866	309	42	145	23
Dobermann	5y	FN	4.8	62	33.4	28.6	146.4	4.2	109.8	2.55	1.28	3.1	81	4.6	0.4	829	691	21	109	24
Dobermann	5Y7M	F		59.4	32.5	26.9	148	4.5	112	2.5	1.08	3.4	105	5.4	2.4	564	214	47	97	25
Dobermann	6Y1M	MN		56.5	33.1	23.4	150	4.9	116	2.22	1.17	4.4	108	5.8	1.6	501	354	29	100	25
Dobermann	5Y	MN	5.7	63.6	37.4	26.2	150.9	4.9	114	2.51	1.51	3.4	103	5.7	1.3	507	411	44	119	25
Dobermann	2y9m	M		59.7	31	28.7	147.6	4.2	110.1	2.32	1.22	3.4	78	6	1.4	701	473	43	170	28
Dobermann	7y	M	5.8	59.8	32.3	27.5	150	4.8	114	2.41	0.95	4.6	97	4.7	1.2	667	466	36	252	28
Dobermann	4y6m	MN		59.1	30.1	29	148	5.1	113	2.43	1.57	5.4	107	5	0.8	831	540	19	66	29
Dobermann	8y	FN		54.3	28.5	25.8	145	5.4	113	2.35	1.54	3.4	92	4.7	0.1	663	402	28	359	29
Dobermann	4y	FN		59	35.6	23.4	148	4.6	114	2.43	1.78	7.8	87	5.3	1.1	541	413	30	78	30
Dobermann	2y9m	M	5.3	55.8	28.5	27.3	149.2	4.1	114	2.41	1.31	3.9	86	6.1	1.2	748	402	29	98	30
Dobermann	6y1m	MN	5.2	57	33	24	151	4.4	115	2.44	0.88	3.7	111	5.7	1	700	302	63	113	30
Dobermann	6y	MN	4.8	56.8	33.5	23.3	146.1	4.7	111.4	2.39	1.32	3	105	3.6	0.5	529	255	55	108	33
Dobermann	8Y3M	MN		61.9	35.2	26.7	146	4.9	113	2.52	1.12	6.6	115	4.6	0.4	532	176	27	131	33
Dobermann	8y	M		68.3	32.8	35.5	145.8	4.4	109.6	2.58	1.22	3.9	96	4.9	1.3	634	480	34	100	38
Dobermann	8y	FN	4.2	67.8	33	34.8	147.2	4.6	111.5	2.52	1.4	3.9	103	4.2	1.9	653	591	39	105	40
Dobermann	5y8m	MN	5.3	63.3	33.5	29.8	149	4.4	114	2.57	1.13	6.6	94	6	1.8	671	323	38	79	42
Dobermann	2Y	FN		64.5	38.5	26	146.1	4.4	110.2	2.58	1.16	3.6	92	5.3	1.9	473	496	64	158	43
Dobermann	8y8m	FN	5	62.9	34.6	28.3	148	5.3	109	2.38	1.71	5	84	3.7	1.8	1067	366	53	80	44
Dobermann	2Y	M		61.3	36.5	24.8	147.2	4.5	110.9	2.56	1.19	4.4	81	7.3	1.3	851	358	42	169	44
Dobermann	4y	M		63.6	31.9	31.7	147.4	4.9	108	2.53	1.54	6.1	106	6.8	0.9	431	594	45	147	46
Dobermann	13y4m	FN		53.3	31.4	21.9	146	5.2	115	2.4	1.54	3.4	76	6.4	1.1	468	539	27	104	47
Dobermann	2y8m	M	4.7	59.3	33.6	25.7	145	4.3	109.7	2.31	1.46	3.1	82	6.5	1.8	596	480	88	118	47
Dobermann	8Y	MN	4.5	66.4	37.4	29	145	4.7	113	2.34	1.55	7.7	108	8.1	1.1	458	429	53	133	48
Dobermann	8Y	M		62.2	37.8	24.4	148	4.7	112	2.55	1.42	4	97	5.1	0.9	737	358	43	139	49
Dobermann	4y4m	FN	4.8	62.2	36.9	25.3	148	4.6	112	2.57	0.84	3.5	107	4.1	2	728	325	28	94	50
Dobermann	12y	FN	4.6	57.5	33.4	24.1	151.2	5	114.7	2.42	0.88	3.4	77	6.6	1.9	475	506	33	99	50
Dobermann	8y	FN		59.9	34.7	25.2	150	4.7	111.2	2.42	0.99	6.8	113	6.6	1.7	907	489	20	89	54
Dobermann	10y	FN	5.8	57.6	32.6	25	146.6	4.8	114.8	2.63	1.34	4.4	100	8.9	1.5	514	528	76	102	54
Dobermann	9y	FN	4.5	64	34	30	148	4.4	113.6	2.4	1.12	3.8	79	4.6	0.1	717	646	27	149	54
Dobermann	7y	MN	4.6	62.7	36.3	26.4	152.2	4.9	113.7	2.64	1.28	4.3	84	5.2	1.3	806	646	33	149	54
Dobermann	5Y	MN		65.4	32.7	32.7	150.8	4.8	113	2.49	1.31	7.2	83	5.7	1	422	816	35	81	56
Dobermann	5y	M		67.9	32.9	35	150	4.8	108.2	2.62	1.42	5.2	92	5.5	2.4	549	588	33	114	56
Dobermann	6Y	MN		61	31.5	29.5	150.8	4.9	113.2	2.4	1.49	6	68	4	1.6	512	798	39	256	58
Dobermann	2Y3M	FN	5	65.1	38.7	26.4	149	4.8	115	2.61	1.69	7.3	89	5.5	1.9	451	528	27	105	60
Dobermann	8y11m	M	5.1	60.7	33	27.7	150	4.9	114	2.55	1.26	5	94	7.2	0.1	735	331	84	198	61
Dobermann	7y9m	FN		64.4	33.8	30.6	147	4.7	111	2.31	1.05	4	87	7	0.7	390	561	43	236	61
Dobermann	1y7m	F	5.4	63.8	37.1	26.7	152	4.5	112	2.42	1.34	3.3	111	3.5	1.9	770	553	26	105	63
Dobermann	8y2m	MN	5.1	60.3	33.5	26.8	146	4.9	112	2.63	1.38	5.5	111	6.2	1.4	833	521	34	82	65
Dobermann	9Y	F		67.9	33	34.9	145.2	4.6	108.9	2.63	1.12	3.7	82	6.4	1.1	727	843	46	309	65
Dobermann	9y6m	M		59.5	31.1	28.4	147	4.8	112	2.55	1.54	5	92	4.4	1	540	558	38	98	66
Dobermann	8y	MN		63	29.8	33.2	150	4.8	112	2.57	1.54	5.2	90	4.5	2.2	556	712	53	158	66
Dobermann	7y	M	4.9	59.9	33.6	26.3	143.3	4.5	106.5	2.47	1.53	3.9	114	8.5	2.3	693	214	37	85	68
Dobermann	11Y	MN		61.3	34.9	26.4	149.4	3.9	107.1	2.53	0.93	6.4	118	5.9	1.2	499	375	28	147	68
Dobermann	1y6m	FN		49.8	28.7	21.1	150	4.3	112	2.32	1.66	3.1	59	5	0.4	641	385	28	341	71
Dobermann	4Y	M		61.9	32.3	29.6	148	4.9	111	2.52	1.15	6.9	99	4.7	1	474	635	47	93	72
Dobermann	8y2m	FN		56.2	33.5	22.7	148.8	5	112.9	2.56	1.35	4.5	108	4.5	1.1	660	324	45	215	72
Dobermann	1y	MN	4.6	58.4	34.3	24.1	150.9	4.7	110.8	2.61	1.34	5.7	107	4.9	1.7	558	587	34	101	73
Dobermann	7Y6M	MN		61.3	28.5	32.8	152	5.1	110	2.46	1.36	5.7	95	4.8	0.4	512	750	54	94	75
Dobermann	7y11m	M	5	56.4	28.9	27.5	152	4.3	113	2.25	1.41	3.5	107	5.3	1	1050	154	22	127	76
Dobermann	6Y11M	M		63.7	31.9	31.8	152.5	4.6	111.1	2.55	1.97	5.2	97	6.3	0.4	1024	185	38	236	79
Dobermann	1y	M	4.9	57.6	34.7	22.9	153	4.4	113	2.59	1.82	7.3	105	6.7	1.5	538	212	40	212	82
Dobermann	1y6m	M	4.7	67.5	33.5	34	151	4.1	109	2.63	1.61	4.4	93	4	0.8	971	313	64	162	86
Dobermann	8y	FN	4.5	65.8	36.7	29.1	153	4.2	113	2.5	1.03	4.7	107	6.8	1.7	419	669	87	182	87
Dobermann	8y4m	FN		62.9	37.5	25.4	148	5	115	2.39	1.36	5.6	103	4	1.2	410	462	61	271	90
Dobermann	9m	F		55.9	33.3	22.6	146	4.6	109	2.65	1.93	5.3	96	6.7	0.7	589	469	32	291	93
Dobermann	8y9m	FN	5.7	61.4	33.6	27.8	151	4.7	114	2.44	1.82	5.8	88	5.2	0.4	623	658	41	219	94
Dobermann	4y	MN		53.3	29.1	24.2	147.5	4.4	112.4	2.28	1.58	3.3	92	4.6	0.8	603	191	34	132	99
Dobermann	8y6m	FN	4.9	59.9	36.2	23.7	147.7	4.8	111.7	2.61	1.11	4.1	114	6.7	1.6	584	856	29	138	108
Dobermann	6y	MN	5.7	62.7	37	25.7	149.3	4.2	113.2	2.5	0.85	4.5	117	6.4	1.2	624	283	59	86	110
Dobermann	2y	M		70.3	36.3	34	143.9	4.3	112.2	2.61	1.43	6.6	92	6.8	0.9	1201	230	32	106	112
Dobermann	1Y7M	F	5.8	60.2	36.5	23.7	152	4.5	114	2.44	1.57	8.8	103	7.7	1.2	484	902	30	187	120
Dobermann	1y	M	4.8	54.3	31.6	22.7	151	4	112	2.33	1.72	5.4	104	7.5	1.1	600	206	44	157	132
Dobermann	3y	MN	5.1	60.6	33.2	27.4	143	4.3	113	2.31	1.55	4.7	114	6.1	1.5	764	203	32	175	132
Dobermann	6y	M		60.1	34.8	25.3	147.5	4.6	108.3	2.52	1.47	7.7	102	6	1.4	580	153	84	100	142
Dobermann	6Y	M		59	36	23	146.4	4.2	108.3	2.59	1.25	7.3	93	6.7	2	513	183	85	100	142
Dobermann	8m	MN	5.5	60	32.5	27.5	146.2	4.3	110.1	2.68	1.96	5	82	7.9	1.3	783	220	50	221	144
Dobermann	3Y	MN		66.7	33.8	32.9	144	4.4	111	2.53	1.66	6	87	4.9	0.5	769	332	33	117	148
Dobermann	8y1m	M		61	32.2	28.8	151	4.5	113	2.37	0.99	5.5	88	6	1.1	538	474	34	72	176
Dobermann	3Y3M	FN	4.6	63.3	37.3	26	149	4.4	111	2.45	1.47	7.1	99	6.4	1.6	410	451	37	209	177
Dobermann	7y	MN		57.4	33.6	23.8	147	4.4	109	2.34	1.53	6.2	100	3.7	0.8	226	166	77	146	180
Dobermann	8y6m	FN		57	29.8	27.2	150	5.1	116	2.51	1.62	4	113	5.1	1.4	538	521	60	230	181
Dobermann	2y11m	MN		53	30.5	22.5	151	4.7	111	2.29	1.94	4.3	83	4.8	0.5	538	464	35	227	203
Dobermann	6y	MN		61.3	31	30.3	145	4.5	107	2.45	1.86	7.3	104	8.3	0.6	802	172	57	281	244
Dobermann	7Y6M	MN	4.9	61.7	31.9	29.8	148	4.7	113	2.4	1.24	4.7	96	5.6	0.6	868	560	35	218	281
Dogue De Bordeaux	8y4m	MN		56	29	27	147	4.4	115	2.37	1.35	5.1	95	7.9	2.1	885	395	30	155	21
Dogue De Bordeaux	2y7m	MN	4.9	68.6	34.4	34.2	150	5	107	2.37	1.69	5.7	116	6.9	1.1	867	701	31	234	33
Dogue De Bordeaux	5y8m	FN	4.3	63.2	32.2	31	146	4.4	108	2.32	1.55	4.1	96	8.6	1.2	750	774	18	302	38
Dogue De Bordeaux	1Y9M	M		58.9	32.7	26.2	144	4.8	107	2.52	1.69	4.6	115	7.7	1.7	1004	271	35	187	39
Dogue De Bordeaux	4y7m	M		59.3	34.7	24.6	144	4.3	111	2.44	1.65	4.8	85	7	0	928	223	27	77	40
Dogue De Bordeaux	1y11m	F		63.4	33.9	29.5	143	4	109	2.58	1.49	4.9	101	7.5	0.9	643	441	28	73	41
Dogue De Bordeaux	6y1m	M		54.1	31.4	22.7	145	4.7	110	2.42	1.35	7.6	118	6.3	1.2	988	374	51	79	41
Dogue De Bordeaux	6y	FN		55.6	29.1	26.5	147.6	5.1	112	2.37	1.36	8.6	122	8.3	1	604	343	56	143	43
Dogue De Bordeaux	4y7m	FN		65.5	34.9	30.6	143	4.5	108	2.51	1.42	5.3	110	8.9	1.5	991	510	34	88	48
Dogue De Bordeaux	1y	M		57	32.5	24.5	147.5	4.5	112.4	2.57	1.82	3.9	108	8.8	1	843	476	31	103	66
Dogue De Bordeaux	1y	M		61.7	32.4	29.3	146.3	4.7	110.2	2.64	1.92	6	113	6.1	1.4	1121	178	31	127	72
Dogue De Bordeaux	1y	M	4.6	61	30	31	146.2	4.8	115.9	2.45	1.46	3.7	93	7.3	0.8	726	115	51	197	73
Dogue De Bordeaux	1y2m	F	6	64.5	35.3	29.2	148	4.9	111	2.62	1.87	6.2	99	7.7	1.3	787	157	50	95	87
English Bull Terrier	1Y4M	M		62.1	36.7	25.4	147	4.8	111	2.53	1.62	5.9	102	7	0	1093	219	42	138	22
English Bull Terrier	5y	MN	5.1	66.2	35.7	30.5	149.5	4.8	109	2.58	1.4	5.8	113	8	1.6	617	206	26	221	24
English Bull Terrier	4Y	FN	5	60.7	35.5	25.2	149	4.4	111	2.42	1.21	6.6	115	6.9	1.2	715	363	25	147	30
English Bull Terrier	5y	MN		58.2	31.2	27	151	4.8	110	2.42	1.31	6.4	121	4.9	0.8	764	271	22	305	33
English Bull Terrier	1Y11M	M	5.7	64.8	37.2	27.6	146	4.4	105	2.55	1.61	3.6	111	7.2	0.9	618	179	63	133	40
English Bull Terrier	7Y6M	FN		57.9	33.4	24.5	151	4.9	110	2.46	1.18	3.9	88	3.8	1.7	541	225	27	219	71
English Bull Terrier	8Y	FN		64.8	35.8	29	151.2	4.4	111.7	2.56	0.92	5.9	102	7.5	1.4	465	261	27	134	89
English Bull Terrier	6y	FN	5	64.6	33	31.6	148.4	4.4	110.9	2.61	0.91	8.6	112	4.8	0	579	281	24	148	153
English Bull Terrier	8Y6M	FN		66.9	37.2	29.7	148.6	5.2	109.4	2.67	1.14	4.7	116	6.6	0.6	579	280	72	230	196
English Pointer	4y2m	MN	5.1	57.2	34.6	22.6	151.2	4.5	116.2	2.43	0.89	7.1	122	5.1	1.9	850	403	45	64	21
English Pointer	4y	M		63	35.3	27.7	150	4.5	109	2.58	1.18	5.8	97	5.8	1.3	742	137	33	130	28
English Pointer	4y	M		57.5	33.4	24.1	146	4.5	111	2.5	1.36	6.8	85	6	1.3	715	171	32	74	31
English Pointer	2Y10M	MN		54.9	33.9	21	151	4.7	113	2.39	1.5	5.9	107	5.9	1.5	699	371	24	106	60
English Pointer	12y	MN	5.1	58.8	33.2	25.6	146	4.9	108	2.61	1.2	6.8	80	8.2	1.3	784	268	66	71	74
English Pointer	6y	MN		56.5	30.9	25.6	151	4.7	113	2.27	1.61	6.4	55	6.7	0.4	219	119	45	119	97
English Setter	1y11m	FN		62.4	35.3	27.1	148	4.8	115	2.57	1.09	3	115	4.4	1.8	1097	350	58	110	67
English Setter	1y5m	MN	4.8	59	33.3	25.7	146	4.6	114	2.68	1.61	6.6	107	6	1.4	921	445	47	115	75
English Setter	5y11m	MN	4.5	60.2	34.4	25.8	151.8	5.2	112.8	2.59	1.06	4.5	108	4.7	0.7	1067	417	36	130	76
English Setter	1y1m	M	5.5	59.1	36.5	22.6	147	4.5	115	2.62	1.54	3.7	113	3.9	2.3	1044	181	66	84	78
English Setter	1Y6M	MN		61.1	34.1	27	146	4.7	113	2.61	1.43	4.6	111	7.4	0.1	1013	544	40	212	92
English Setter	9y	M		59.8	29.8	30	151.8	5.3	114.1	2.3	1.46	3.7	74	6.9	0.9	1045	142	35	164	115
English Springer Spaniel	6Y11M	MN		57	31.8	25.2	149	4.4	114	2.44	1.15	4.6	105	5.3	0.9	719	336	34	107	38
English Springer Spaniel	10Y2M	M	5.4	61.1	32.4	28.7	151.5	4.7	110.6	2.61	1.23	4.8	85	8.7	0.2	567	314	34	104	22
English Springer Spaniel	7Y	M		59.8	32.4	27.4	151	4.6	111	2.25	1.99	3.2	80	6.7	0.4	1237	561	29	278	25
English Springer Spaniel	7y6m	FN		61.8	34	27.8	146.5	4.5	112.5	2.44	1.22	5.6	85	6.8	1.4	996	581	68	274	28
English Springer Spaniel	5y	FN		59.9	32.7	27.2	147.8	4.3	112.6	2.53	1.76	4.5	96	4.4	0.5	395	400	24	119	30
English Springer Spaniel	4y8m	FN	4.5	69.3	37.8	31.5	147.4	4.5	111.8	2.56	1.19	4.4	74	5.2	0.8	377	341	22	160	31
English Springer Spaniel	2y	F		54.2	31.8	22.4	143.2	4.5	114.9	2.5	1.16	4.7	95	6.3	1.4	492	146	33	161	33
English Springer Spaniel	3Y5M	FN		57.7	31.3	26.4	145.5	4	109.6	2.59	1.38	6.3	103	6.7	0.8	1065	422	17	121	36
English Springer Spaniel	9Y3M	FN		57	32.9	24.1	153	4.8	113	2.55	1.31	5.4	110	8.2	0.1	780	496	44	229	37
English Springer Spaniel	9y	FN		60.1	33.1	27	150.7	4.4	115.6	2.52	1.39	3.3	94	3.8	2.1	753	223	26	275	37
English Springer Spaniel	4y	F	4.3	60.4	36.8	23.6	151.5	4.7	113.6	2.5	1.27	4.7	102	5.6	0.9	458	576	67	136	39
English Springer Spaniel	8m	MN	4.8	55.1	33.1	22	149.7	5	111.8	2.55	1.73	5.2	99	4.5	0.7	594	126	23	288	47
English Springer Spaniel	2y4m	M	5.4	60.9	37.1	23.8	149.5	4.8	109.1	2.48	1.18	3.6	98	4.8	0.5	423	185	49	101	50
English Springer Spaniel	4y	FN	5.4	56.8	31.1	25.7	148.1	4.6	111.5	2.41	1.43	5.3	122	3.5	1.4	757	289	25	95	51
English Springer Spaniel	2y 6m	FN	5.8	57.9	34.9	23	153	4.2	111	2.6	1.17	7.2	113	4.3	0.9	845	346	29	71	52
English Springer Spaniel	2y11m	M		62.9	35.4	27.5	151	4.6	110	2.65	1.01	5.1	103	5.4	0.7	609	106	27	131	52
English Springer Spaniel	6y7m	MN		60.5	34.1	26.4	143.2	4.6	109.9	2.54	1.23	3.7	94	5.6	1	602	834	26	131	53
English Springer Spaniel	1y5m	MN	5.4	59.5	32.9	26.6	146	4.1	114	2.66	1.44	4.5	107	6.5	1.8	761	130	18	109	55
English Springer Spaniel	2Y	M		58.2	34	24.2	149.9	4.9	113.7	2.36	1.54	4.4	83	4.1	1.2	300	140	65	345	59
English Springer Spaniel	7y	FN		56.8	33.7	23.1	150.4	4.5	115.6	2.36	0.91	3.8	91	4.5	2	364	188	38	135	60
English Springer Spaniel	5Y3M	FN	5.1	62.1	32.8	29.3	149	4.8	113	2.4	1.1	3.6	101	5.1	1.1	536	305	24	286	60
English Springer Spaniel	3y4m	FN		58	35.6	22.4	151	4.8	115	2.4	1	7.2	92	6.7	1.2	434	163	33	124	62
English Springer Spaniel	1Y	MN	5.1	68.9	33.1	35.8	147.9	4.7	106.8	2.68	1.25	4.5	65	5.2	1.2	879	248	21	304	62
English Springer Spaniel	1Y	MN	5.4	55.1	32.5	22.6	146	4.8	110.7	2.56	1.82	5.6	90	3.8	1.4	688	246	20	221	64
English Springer Spaniel	5Y10M	FN		61.1	36.7	24.4	145	4.7	113	2.6	1.17	4.4	93	5.7	2	878	305	24	152	70
English Springer Spaniel	10y6m	MN	4.9	65.2	36.5	28.7	149.7	4.7	111.9	2.62	1.14	3.3	93	4.8	1.5	661	462	28	114	72
English Springer Spaniel	1y	FN	4.2	56.8	33.1	23.7	150	4.6	114	2.53	1.67	7.1	104	5.9	2.3	483	198	38	198	72
English Springer Spaniel	3y6m	FN		59.9	34.2	25.7	151	4.2	115	2.42	0.84	5.4	101	6.1	1.1	560	349	20	168	73
English Springer Spaniel	11Y	FN		58.5	31.1	27.4	149	4.9	111	2.54	1.41	6.5	104	4.4	0	779	464	60	198	76
English Springer Spaniel	8y	MN		65.5	34.5	31	150	4.3	114.4	2.7	0.94	4.3	101	4.6	1.3	771	584	26	102	81
English Springer Spaniel	4y	M		64.9	31	33.9	145.9	5	110.5	2.43	1.14	4.2	75	6.9	0.6	639	115	30	165	89
English Springer Spaniel	2y6m	FN	4.3	56.8	34.1	22.7	150	4.1	113	2.51	1.17	5	97	5.2	0.1	738	747	25	67	94
English Springer Spaniel	6Y	F		60.7	33.6	27.1	150.3	4.5	113.3	2.43	1.07	3.3	88	6	1.3	456	159	66	112	94
English Springer Spaniel	12y8m	MN	5	59.6	32.4	27.2	144	4.9	115	2.46	1.43	8.9	76	7.7	2.2	810	175	46	75	98
English Springer Spaniel	13y	MN		63.2	34.6	28.6	150.5	5	113.8	2.56	1.14	3.8	64	6.4	1.6	691	456	33	122	141
English Springer Spaniel	12Y	MN		62.4	31.5	30.9	146.3	4.7	114.4	2.56	1.21	6.8	79	7.4	0.8	613	443	28	348	153
English Springer Spaniel	10Y11M	F	5.1	66.3	38.2	28.1	147	4.9	110	2.5	1.07	4.2	79	7.3	0.5	743	514	84	220	220
English Springer Spaniel	7y	M		54.9	33.5	21.4	151.5	4.5	112.2	2.38	1.24	3.5	80	6.1	1.4	225	165	41	118	224
English Springer Spaniel	8Y10M	F	4.2	58.6	30.4	28.2	149.5	4.7	110.9	2.45	1.19	3.9	95	6.4	0	946	265	32	304	233
English Springer Spaniel	7Y5M	M	5.3	61.6	29.7	31.9	146	5	112	2.43	1.29	4.6	77	5	1.8	655	108	18	128	35
English Springer Spaniel	1y	MN		63.2	33.9	29.3	151.8	4.7	114.3	2.45	0.83	5.5	100	6.4	1	629	684	58	133	111
Flat-coated Retriever	2Y6M	FN	5.5	56	31.7	24.3	152.9	4.7	116.5	2.4	1.01	3.6	101	4.9	1	1084	229	39	178	30
Flat-coated Retriever	2y10m	M	4.7	63.1	34.3	28.8	152	4	113	2.45	0.95	4	113	4	1.1	851	256	42	94	40
Flat-coated Retriever	1y	MN		54.8	32.8	22	152	4.9	110	2.42	1.71	5.8	104	7.7	1.3	1165	264	37	310	44
Flat-coated Retriever	8y6m	MN		57.9	33	24.9	148	5.1	110	2.33	1.89	4.1	86	4.4	0.9	827	151	30	236	46
Flat-coated Retriever	10y	F		53.2	29.9	23.3	151.7	5	115.3	2.25	1.53	5.8	99	8.3	0.7	824	301	61	141	71
Flat-coated Retriever	6y	MN		55.1	34.1	21	152.9	4.6	117.4	2.53	1.82	3.7	99	5.1	1.4	557	400	35	244	75
Flat-coated Retriever	10y	F		54.5	30.3	24.2	144.9	4.7	114.4	2.37	1.44	5.5	97	7.3	0	973	314	40	182	76
Flat-coated Retriever	8y 6m	MN	4.8	58.2	33.6	24.6	146	4.7	115	2.23	1.18	4.4	120	5.5	1.2	1036	547	47	200	115
Flat-coated Retriever	5y2m	M		56.7	29.2	27.5	148	5	111	2.4	1.36	7.2	103	8.3	1	704	109	49	290	116
Flat-coated Retriever	7y3m	FN		61.3	31.4	29.9	145	5.3	113	2.44	1.14	4.6	115	5.8	1.5	562	350	40	121	125
Flat-coated Retriever	9Y11M	F		55.4	30.4	25	147	5.3	113	2.47	1.48	6.8	91	5.9	0.8	1218	339	38	112	138
Flat-coated Retriever	8y	MN		59.9	34.8	25.1	147	4.8	108	2.4	1.43	5.7	104	5.8	1.9	1220	601	60	111	194
Fox Terrier	5y10m	M	5.6	58.7	33.7	25	149	5	107	2.26	1.39	4.3	89	5.1	2.1	244	135	54	109	61
Fox Terrier	2y5m	MN	5.7	63.6	36.7	26.9	148	4.2	111	2.62	1.15	3.9	87	5.6	1.8	408	737	37	146	70
Fox Terrier	11Y	MN	4.6	65.3	33	32.3	147.7	4.7	108.5	2.5	1.29	5.8	78	5.7	0.4	821	397	73	133	109
Fox Terrier	10y6m	MN		64.5	33	31.5	150.9	4.4	109.3	2.53	1.32	6.7	82	6.4	0.3	966	374	88	202	139
Fox Terrier	7Y3M	FN	4.6	65.2	31.6	33.6	151	4.2	108	2.43	0.84	3.5	93	5	0	528	547	51	152	141
French Bulldog	8Y9M	M		54.5	32	22.5	150	4.5	110	2.32	1.46	3.9	80	5.3	2	810	207	36	222	19
French Bulldog	3y6m	F	5.9	60.3	33.5	26.8	150	4.4	107	2.49	1.48	5.5	92	4.8	0.7	530	565	30	278	20
French Bulldog	7Y	MN		63.3	38.7	24.6	146	4.9	109	2.56	1.66	8.3	104	7.4	0.6	560	524	61	196	22
French Bulldog	6y9m	FN	5	68.4	38.8	29.6	144	4.7	110	2.48	1.69	4.6	81	5.6	1.8	450	477	45	87	27
French Bulldog	3Y	M	5.1	59.3	35.3	24	150	4.1	114	2.43	1.41	5.7	91	5.4	2	599	170	38	175	27
French Bulldog	6y	M	5.1	57	33.7	23.3	147.1	5.3	105.2	2.53	1.32	7.7	107	3.8	0.4	719	250	33	122	29
French Bulldog	3y	F		60.5	36	24.5	146	4.9	108	2.48	1.11	4	81	5.6	0.8	595	484	54	115	31
French Bulldog	2y	FN		60.1	35.8	24.3	149	4.7	111	2.63	1.36	7.1	89	6.4	0.6	583	288	44	172	31
French Bulldog	1Y5M	F	5	60.3	33.8	26.5	148.1	5.04	108	2.56	1.43	4.7	109	4.8	1.2	706	375	39	157	32
French Bulldog	4y	M		56	30.2	25.8	152.3	4.6	111.5	2.32	1.45	5.7	76	6	0.2	421	523	27	175	32
French Bulldog	2Y	M	5.7	64	34.4	29.6	145.8	5	106.5	2.49	1.32	3.6	99	4.4	0.6	870	238	22	184	32
French Bulldog	2y6m	FN		59.2	35.4	23.8	149	4.5	112	2.42	1.53	7.5	91	7.9	1.4	666	699	37	154	33
French Bulldog	8y	FN		58.9	35.1	23.8	146.3	4.7	108.1	2.36	1.22	5.4	110	5.4	1.9	539	535	45	223	40
French Bulldog	1y9m	M		59.8	34.8	25	150	4.7	114	2.58	1.86	8	102	5.1	0.9	1024	211	63	344	42
French Bulldog	11 Months	M		57.9	36.7	21.2	144	5.4	111	2.46	1.48	4.3	94	5.1	1.1	643	98	51	160	45
French Bulldog	1y	M	4.9	64.1	31.1	33	149	4.3	110	2.51	1.42	4.6	103	4.2	0.2	796	179	32	167	50
French Bulldog	7Y	MN		68.3	38	30.3	151	4.3	109	2.51	0.98	4	107	5.3	0	668	716	26	121	60
French Bulldog	11 Months	M		58	35.2	22.8	152	4.8	110	2.55	1.94	3	93	7.4	0.7	663	108	55	165	88
French Bulldog	9M	M		53.6	32.5	21.1	148	4.5	109	2.48	1.87	5.9	80	4.4	0	454	200	36	192	100
French Bulldog	2Y	F	5.7	55.3	29.2	26.1	147	5	111	2.39	1.42	5.9	79	6.7	0.4	690	244	20	173	220
German Shepherd Dog	5y10m	F	5.7	58.2	31.2	27	150	4.7	112	2.53	1.6	4	70	7.5	1.4	802	518	70	353	271
German Shepherd Dog	7Y	MN		60.6	34.6	26	152.1	4.7	114.3	2.59	1.25	3.7	96	5.4	2.3	589	517	19	84	52
German Shepherd Dog	7Y	M		71	32.4	38.6	150	5.3	105.6	2.59	1.52	4.9	99	4.5	0.5	435	179	67	111	120
German Shepherd Dog	3y10m	MN	4.9	65.7	37.3	28.4	149.4	4.8	111.2	2.43	1.36	5.6	115	5.3	1.1	626	632	26	64	19
German Shepherd Dog	8Y	FN		58.5	33.4	25.1	149	4.5	115	2.46	1.42	7	116	5.3	2.4	666	189	46	67	19
German Shepherd Dog	7y10m	MN		60.9	33.8	27.1	151	4.5	116	2.48	1.21	3.6	106	7.2	1.2	518	468	31	79	19
German Shepherd Dog	6Y	FN		61.7	35	26.7	149.2	4.3	112.4	2.5	1.01	4.4	105	5.9	0.5	593	592	25	92	19
German Shepherd Dog	10Y2M	MN		54.2	28.8	25.4	150	4.9	116	2.45	1.18	4.8	111	4.4	1.3	727	356	38	111	19
German Shepherd Dog	8y1m	M		67.7	38.5	29.2	149	4.3	113	2.67	0.98	6.4	105	5.9	1.7	528	78	55	147	19
German Shepherd Dog	2y6m	MN	4.8	52.3	28.2	24.1	148	5.1	117	2.4	1.09	3.9	116	5.3	1.6	819	625	65	165	19
German Shepherd Dog	5y9m	M	4.2	63.9	28.6	35.3	151	4.4	117	2.43	1.04	5.5	115	3.7	1.4	821	232	33	256	19
German Shepherd Dog	3Y	FN		59.1	33	26.1	146.7	4.5	111.3	2.63	1.21	5.3	108	4.6	1.5	630	244	51	68	20
German Shepherd Dog	9Y	MN		64.2	36.9	27.3	146	4.2	111	2.48	1.34	4.4	80	5.2	1.6	571	255	37	73	20
German Shepherd Dog	7y	FN		65.3	38.1	27.2	149	4.3	115.3	2.56	0.88	6.8	122	6.8	0	1090	885	27	97	20
German Shepherd Dog	5y6m	FN		58.6	32.7	25.9	149	4.4	112	2.39	1.23	6.3	116	5.5	2.2	578	141	46	101	20
German Shepherd Dog	6y3m	MN	4	67.2	33.7	33.5	145	4.6	111	2.52	1.11	6.7	102	8.4	0.4	529	401	62	110	20
German Shepherd Dog	11y8m	F	5.2	60.4	29.9	30.5	151	4.8	112	2.55	1.48	5	117	4.6	0.8	977	331	31	133	20
German Shepherd Dog	8y	M	4.8	62	33.8	28.2	151.3	4.4	112.9	2.44	1.37	5.7	117	5.5	0.6	698	154	38	134	20
German Shepherd Dog	6Y	MN		57	34.5	22.5	149.8	4.3	115	2.41	1.31	6.7	111	3.6	0.5	563	532	36	71	21
German Shepherd Dog	9y11m	MN		53.2	30.3	22.9	150	5.1	114	2.61	1.42	7.9	111	4.8	1.8	640	206	22	79	21
German Shepherd Dog	8y	MN	5.6	64.7	30.2	34.5	148.3	5.1	111.1	2.34	1.66	4.3	72	3.9	0	747	143	37	95	21
German Shepherd Dog	1y	F	5.9	59.4	31.5	27.9	147.3	4.3	113.2	2.47	1.26	5.9	98	5.1	0.5	737	253	28	109	21
German Shepherd Dog	4y5m	M	4.6	60.6	32.9	27.7	148	4.6	112	2.64	1.38	4.7	109	4.3	1.9	940	281	37	144	21
German Shepherd Dog	5y5m	M		60.7	31.9	28.8	148	4.3	112	2.46	1.17	6.7	116	5.2	0.8	1008	235	38	166	21
German Shepherd Dog	6y	M		63.5	34.7	28.8	143	4.6	115	2.53	1.21	6.3	103	7.8	1.8	654	217	41	171	21
German Shepherd Dog	9y	MN	3.7	63.3	35.1	28.2	152.3	4.4	113.4	2.45	0.96	5.2	116	6.9	1.4	904	423	37	78	22
German Shepherd Dog	11Y4M	M		65.8	32.4	33.4	151	4.7	112	2.63	1.19	4.8	111	8	1.3	989	529	40	88	22
German Shepherd Dog	9Y	M		59.6	35.7	23.9	151.9	5.1	112.3	2.46	1.36	6.5	101	3.8	1.7	872	361	61	101	22
German Shepherd Dog	6y10m	MN	5.2	64.2	32.7	31.5	145	4.7	113	2.48	1.18	3.8	103	6.1	0.7	765	445	35	141	22
German Shepherd Dog	2Y6M	MN		56.1	31.6	24.5	142	5	114	2.48	1.71	6.3	122	4.2	1.3	1037	226	24	143	22
German Shepherd Dog	8y11m	FN	5.9	62.2	35	27.2	151	4.6	115	2.35	0.92	4.9	115	5.4	1	791	438	29	170	22
German Shepherd Dog	6y7m	M		59	30.8	28.2	148	4.7	114	2.49	1.38	8.4	116	6.4	0.7	808	144	45	179	22
German Shepherd Dog	8y	MN	4.8	62.3	33	29.3	148	4.6	113.6	2.5	1.32	5.4	99	7.1	1.3	674	527	40	316	22
German Shepherd Dog	9y9m	FN		59	33.3	25.7	148.7	4.1	113.2	2.34	1.61	5.2	89	4.4	0	863	476	29	324	22
German Shepherd Dog	7Y3M	FN	4.4	60	31.9	28.1	148	4.2	116.6	2.43	0.99	4.4	115	5	0.9	837	313	30	62	23
German Shepherd Dog	10y1m	MN		60.5	32.2	28.3	150.1	4.2	116.4	2.48	0.84	4.5	121	5.6	1.8	1146	370	34	85	23
German Shepherd Dog	6y2m	FN		60.5	29.2	31.3	148	4.5	112	2.62	1.19	4.1	88	5	1.1	902	268	31	95	23
German Shepherd Dog	6Y	M	5.1	61.5	32.7	28.8	148.6	4.5	115.8	2.42	1.1	5.6	110	5.4	1.4	860	118	44	128	23
German Shepherd Dog	5y	MN		67.4	34.7	32.7	149.1	5.5	110.4	2.6	1.42	6.7	106	7.7	1.4	681	372	42	226	23
German Shepherd Dog	8y	M		64.9	35.9	29	151.7	4.7	112.2	2.58	1.52	4.5	98	5.2	1.6	850	137	46	77	24
German Shepherd Dog	3y7m	FN		55.5	29.9	25.6	149	5.1	113	2.21	1.28	5.3	119	3.6	0.8	679	359	40	81	24
German Shepherd Dog	1y8m	FN	5.2	57.7	35.8	21.9	153	4.5	115	2.7	1.25	6.1	110	7.3	2.1	563	284	28	91	24
German Shepherd Dog	11Y4M	M		63.9	31.1	32.8	144	4.4	113	2.36	1.18	4.2	98	5.9	1.6	839	162	30	95	24
German Shepherd Dog	4y4m	M		58.7	33.3	25.4	149	4.9	114	2.55	1.05	6.4	108	6.5	2.2	680	163	35	112	24
German Shepherd Dog	5y1m	MN	5.4	65.3	34.4	30.9	152	4.7	112	2.44	1.09	4.4	121	6.4	1.1	696	272	26	146	24
German Shepherd Dog	4y5m	M		64.5	32	32.5	146	4.4	111	2.39	0.85	4.3	120	7.1	0.9	976	121	47	152	24
German Shepherd Dog	9y1m	M		56.9	34.3	22.6	149	4.7	114	2.63	1.15	6.8	106	5.3	0.8	814	134	37	155	24
German Shepherd Dog	5y8m	MN	4.6	57.8	31	26.8	151	4.8	112	2.45	1.36	4.9	118	5.7	1.3	667	308	45	76	25
German Shepherd Dog	6y	FN	5.2	52.1	28.5	23.6	149.4	4.7	113.2	2.46	1.73	4.4	104	5.1	0.2	645	260	27	108	25
German Shepherd Dog	11Y2M	F		66	35.5	30.5	150	5.1	111	2.6	1.57	4.1	114	6.1	0.8	761	99	46	103	26
German Shepherd Dog	3Y	FN	4.7	54.4	31.6	22.8	151.4	5.2	117.3	2.51	1.43	6.1	121	3.8	0.9	638	292	25	105	26
German Shepherd Dog	6y	MN	4.7	57	33.6	23.4	148.5	4.6	111.6	2.36	0.94	3.3	102	5.6	1	600	337	24	108	26
German Shepherd Dog	9Y7M	M		60.7	33.4	27.3	149	4.5	115	2.54	1.19	6.2	116	5	1.8	779	142	24	123	26
German Shepherd Dog	8y5m	FN	5.5	57	31.7	25.3	149.2	4.5	112.7	2.24	1.13	5.9	97	5.1	0.5	834	334	44	143	26
German Shepherd Dog	8Y4M	FN	5	57	30.7	26.3	151	4.6	117	2.45	1.08	3.7	115	5.4	1.1	833	137	23	65	27
German Shepherd Dog	8Y	FN	3.8	59.1	32.6	26.5	150	4.8	114	2.42	1.25	5.3	119	7.1	1.3	696	230	35	94	27
German Shepherd Dog	9y2m	FN	5.1	62.7	33.3	29.4	144	4.7	113	2.16	1.29	5.5	102	7.1	0	761	311	21	115	27
German Shepherd Dog	2y11m	MN	5.1	60.4	34.8	25.6	146	4.8	113	2.59	1.44	6.2	98	4.9	2.4	728	423	21	94	28
German Shepherd Dog	5y8m	FN	4.8	55.4	31.7	23.7	150.9	4.8	113.3	2.5	1.2	5.4	120	3.3	1	708	365	49	132	28
German Shepherd Dog	10Y1M	FN		60.6	33	27.6	148.4	4.6	113.9	2.38	1.03	5.4	108	5.2	0	522	253	29	161	28
German Shepherd Dog	7y5m	F		61.2	34.8	26.4	149	5.1	113	2.35	0.81	6.3	104	5.1	1.2	712	356	70	192	28
German Shepherd Dog	7y6m	MN	5.3	60.7	31.7	29	152	4.5	114	2.53	1.28	3.4	104	3.4	0.3	1136	282	28	62	29
German Shepherd Dog	6y1m	FN	5.6	61.5	36.6	24.9	150	4.7	110	2.58	1.86	6.3	92	5.3	1	204	270	35	73	29
German Shepherd Dog	2Y5M	MN		55.3	32.8	22.5	150	4.5	112	2.53	1.41	6.4	117	6.2	1.5	713	448	42	102	29
German Shepherd Dog	9Y	FN		65.1	35.6	29.5	149	5.3	112	2.6	1.57	5.5	109	6.3	0.6	833	397	33	103	29
German Shepherd Dog	8y	FN	4.9	62.8	34.6	28.2	147.8	4.8	113.5	2.44	1.37	5.1	118	6.8	0.5	561	596	44	126	29
German Shepherd Dog	1Y9M	FN		61.3	33.2	28.1	144.2	4.7	110.2	2.39	1.51	7	107	5.4	0.6	670	205	41	156	29
German Shepherd Dog	11y	FN	5.6	59.5	31.7	27.8	144	5.1	114	2.58	1.31	9	95	5.5	1.2	807	158	33	335	29
German Shepherd Dog	6Y	M	4.9	60.9	36.4	24.5	150	4.6	115	2.41	1.18	7.7	122	6.2	0.7	789	204	38	63	30
German Shepherd Dog	5y	MN		56.9	29.2	27.7	147	4.8	115.9	2.44	1.04	5	113	6.1	1.2	1084	427	36	83	30
German Shepherd Dog	5y	MN	5.1	60.8	32.4	28.4	148	4.5	114	2.47	1.18	5.5	108	6.2	2.1	651	99	80	97	30
German Shepherd Dog	8y	M	5.2	61.2	32	29.2	145	4.6	111	2.42	1.87	5.9	95	5.6	1.7	254	157	72	162	30
German Shepherd Dog	11y	FN	5.2	59.8	31.2	28.6	142	4.9	114	2.61	1.61	8.8	88	6.4	1.4	1014	184	32	204	30
German Shepherd Dog	12y4m	FN	4.8	64.1	33	31.1	147.7	4.7	113.9	2.38	0.88	6.8	118	5.2	1	709	402	63	154	31
German Shepherd Dog	8y	MN		57.4	31.3	26.1	151	4.2	115	2.36	1.4	5.7	85	6.4	0.9	973	570	82	279	31
German Shepherd Dog	8Y	MN	5.3	61.5	34.7	26.8	147	4.1	114	2.55	0.92	5.2	103	6.5	1.6	666	112	28	181	32
German Shepherd Dog	3y	F	5	63.3	31.4	31.9	147.1	5.3	108.8	2.38	1.64	7.9	84	4.4	1.5	764	111	41	300	32
German Shepherd Dog	9Y	MN	4.8	59.7	32.6	27.1	147	4.9	112	2.46	1.8	7	110	4.7	0.7	611	213	31	62	33
German Shepherd Dog	7y	MN	5.1	63.9	35.2	28.7	147	5	112	2.6	1.78	6.8	108	5.7	0	624	205	27	65	33
German Shepherd Dog	11Y	FN	5.3	60.9	33.2	27.7	145	4.9	115	2.52	1.3	4.9	82	5.3	1.7	867	184	37	297	33
German Shepherd Dog	6Y	FN	5.6	58.2	29.2	29	149.8	5	113	2.56	1.25	3.3	96	3.9	1.7	852	668	27	86	34
German Shepherd Dog	10y7m	M	4.5	63.4	31.2	32.2	149.7	4.7	111	2.43	1.17	4.7	122	6.2	1.5	821	329	33	115	34
German Shepherd Dog	6y	FN		53.5	29.7	23.8	151.4	4.9	112.7	2.58	1.7	6.8	96	4.9	0	682	512	38	143	34
German Shepherd Dog	2Y	M	5	67.7	29.8	37.9	149.1	4.3	113.4	2.52	1.47	4.2	92	4.7	1.8	1042	119	18	147	34
German Shepherd Dog	3y6m	MN		61.5	33.9	27.6	145	4.8	110.7	2.52	1.46	5.6	113	7.7	0.6	634	403	47	174	34
German Shepherd Dog	1Y	F		54.6	33.4	21.2	149.3	4.4	111.9	2.6	1.42	7.9	110	6.7	1.1	527	236	38	106	35
German Shepherd Dog	1y9m	MN	5.7	55.9	33.8	22.1	146	5	114	2.19	1.79	5.2	99	5.6	1.1	791	140	28	120	36
German Shepherd Dog	7Y	M	5.1	63.2	32.3	30.9	148.2	4.8	113.5	2.48	1.41	3.2	80	7	1	732	368	42	121	37
German Shepherd Dog	8y10m	M		58.8	34.2	24.6	143.3	4.3	113.4	2.54	1.22	4.3	80	4.4	1.5	683	205	30	141	37
German Shepherd Dog	4Y8M	M		58.3	32.9	25.4	149	5.3	111	2.26	1.42	4.8	103	3.7	0.3	732	315	28	234	37
German Shepherd Dog	6y2m	M		56.8	28.7	28.1	144.7	5.1	107.9	2.31	1.43	5.8	105	8.4	1.4	453	289	31	70	38
German Shepherd Dog	3y	FN		53.1	28.8	24.3	146	4.2	113	2.63	1.51	7.2	89	4.1	1	855	173	27	75	38
German Shepherd Dog	6Y6M	FN	5	65	36.8	28.2	150	4.3	113	2.65	0.96	7.9	116	5.3	0	817	500	35	223	39
German Shepherd Dog	8y	M	5.1	68.1	32.5	35.6	146.3	5.2	111.7	2.67	1.22	5.2	107	6.7	1.4	878	76	47	247	39
German Shepherd Dog	4y	M	4.6	57.6	35.4	22.2	148.8	4.4	112.4	2.64	1.36	5	115	5.2	1.1	703	127	38	124	40
German Shepherd Dog	9Y	MN		60.7	35.7	25	151	4.2	113.3	2.62	0.95	4.7	111	6.3	1.5	730	334	46	102	41
German Shepherd Dog	5Y5M	FN	5	62.5	30.7	31.8	151	4.8	113	2.69	1.03	7	115	5	0.9	839	393	28	105	41
German Shepherd Dog	6Y	MN		59.3	36.4	22.9	148	4.6	107	2.52	1.11	4	75	4.3	1.2	770	323	69	171	41
German Shepherd Dog	11y	FN	4.7	59.3	35.9	23.4	152.4	4.4	115.3	2.55	1.59	4.5	113	3.8	0.6	564	584	31	102	42
German Shepherd Dog	2y	MN	5.7	58.4	34.1	24.3	145.8	4.1	111.7	2.56	1.29	5.5	88	6.7	1.3	830	394	27	139	42
German Shepherd Dog	8y	FN		56	29.7	26.3	151.1	4.6	115.4	2.33	1.04	3.9	93	3.7	0.7	745	96	33	269	42
German Shepherd Dog	8y	MN	4.6	64.3	33.9	30.4	148	4.6	112	2.59	1.59	5.5	105	5.1	1	679	211	27	71	43
German Shepherd Dog	10y0m	FN	4.7	68.5	34	34.5	148.4	4.9	111.6	2.59	1.33	7.1	119	6	2	646	413	48	84	43
German Shepherd Dog	8Y8M	MN	4	62	33.7	28.3	149	4.6	112	2.55	1.16	6	113	7.7	1.5	524	317	39	140	43
German Shepherd Dog	6Y6M	FN	4.2	54.7	31.4	23.3	150	4.6	114	2.31	1.5	5.4	102	4.9	1.3	619	470	52	202	43
German Shepherd Dog	7Y	FN	5.6	63	31.3	31.7	149	4.9	115	2.33	1.47	5.4	101	5.7	0	980	420	20	113	44
German Shepherd Dog	7y10m	FN		53.7	31.5	22.2	150.4	4.6	117.8	2.44	0.97	6.3	117	4.2	1	558	115	56	93	45
German Shepherd Dog	1Y	MN		59	35.4	23.6	147.6	4.8	107.4	2.66	1.44	8.3	119	8.6	2	875	522	55	118	45
German Shepherd Dog	1y1m	MN		59.8	34	25.8	147	4.5	113	2.7	1.7	6.5	116	7.2	2	582	102	58	172	45
German Shepherd Dog	6Y	FN		66.9	38.7	28.2	150	5.5	106	2.67	1.38	6.5	120	4.7	0	731	430	26	220	45
German Shepherd Dog	4y	M		62.6	37.9	24.7	147.9	4.5	111.1	2.56	1.1	4.2	115	6.7	1.5	767	405	26	64	47
German Shepherd Dog	7Y7M	MN	5.4	60.9	31.7	29.2	143.4	4.3	112.7	2.57	1.09	3.6	81	4.8	0.9	597	432	18	103	47
German Shepherd Dog	9y5m	MN		56.7	31.2	25.5	148	4.8	112	2.52	1.36	4.6	101	4.7	1.4	944	321	81	126	47
German Shepherd Dog	3Y2M	FN		61.2	32.7	28.5	152	4.7	115	2.58	1.92	4.7	102	6.6	0	473	582	28	311	49
German Shepherd Dog	10y	MN		61.6	32	29.6	150.7	5.1	114.9	2.3	1.31	7.6	117	6.3	1	956	608	41	92	50
German Shepherd Dog	5y	MN	4.6	66	38.6	27.4	150.6	5	111.5	2.66	1.28	5.4	121	6.4	1.2	630	180	49	155	50
German Shepherd Dog	6y	FN		59.8	30.2	29.6	145	4.4	118	2.46	1.53	8	118	4.7	0.8	748	187	81	256	51
German Shepherd Dog	11y5m	MN	5.1	69.4	33.2	36.2	149	4.7	110	2.4	1.11	6	103	4.8	1.2	613	593	29	316	51
German Shepherd Dog	7y1m	FN		62.8	37	25.8	152	4.8	117	2.53	1.16	7	122	5.1	1	584	173	38	261	53
German Shepherd Dog	11m	FN		55.6	33.4	22.2	149.9	5.3	109.2	2.64	1.72	7.7	89	6.4	1.1	818	384	30	149	54
German Shepherd Dog	7y	F	5.2	63.2	30.8	32.4	149.4	4.6	114.5	2.65	1.23	3.7	106	6.6	0.5	541	465	34	114	55
German Shepherd Dog	8y	M	4.8	61.6	33.5	28.1	149	4.3	118	2.59	1.27	8	91	5.8	1.7	600	323	45	184	57
German Shepherd Dog	6y1m	M		57.4	30.3	27.1	148.4	4.4	114.5	2.38	1.4	6	120	6	1.7	629	284	55	137	58
German Shepherd Dog	11Y	FN		64.7	33.7	31	148	4.9	110.2	2.5	1.42	8.1	95	6.1	2.2	701	170	67	182	58
German Shepherd Dog	9 Months	MN	4.8	54.7	32.3	22.4	148	4.5	111	2.58	1.95	5.1	84	4	0.5	927	354	30	120	60
German Shepherd Dog	11y	MN	5.7	61.9	30.9	31	144.4	4.6	111.4	2.57	1.1	4.6	118	4.3	1.2	1044	376	17	288	60
German Shepherd Dog	11y	FN	5	58.5	31.3	27.2	148	4.5	114	2.35	1.26	4.8	84	6	1.4	744	376	63	70	61
German Shepherd Dog	6y	M	4.3	63	29.1	33.9	149	4.2	114	2.4	1.05	5.6	112	6.4	0.7	826	149	55	128	61
German Shepherd Dog	3Y8M	MN	4.3	59.1	31.4	27.7	150.2	4.6	115.2	2.43	1.12	5.9	116	6	0.6	851	439	56	249	62
German Shepherd Dog	10Y	FN		64.4	33.6	30.8	152	4.4	115	2.65	1.35	8.7	115	6.9	1.4	818	536	61	134	64
German Shepherd Dog	7y9m	FN	5.1	68.8	30.8	38	151	4.5	113	2.46	0.81	3.9	115	4.3	0.9	842	195	39	73	65
German Shepherd Dog	7y2m	FN	4.7	63.2	35.9	27.3	145	4.5	113	2.52	1.16	7.7	107	5.6	1.5	764	247	25	82	65
German Shepherd Dog	9y4m	FN	3.4	62.1	33.6	28.5	148	5.1	116	2.48	1.45	8.5	118	5.7	1.3	692	307	72	92	65
German Shepherd Dog	8y	FN		61.6	36	25.6	152	4.3	113	2.57	1.09	6.9	119	5	0.1	689	846	45	131	65
German Shepherd Dog	7y11m	MN		59.5	35.4	24.1	149.3	4.5	115.4	2.47	0.96	5.4	110	5.8	1.1	679	622	61	133	66
German Shepherd Dog	10m	M		59	34.6	24.4	148.7	4.7	110.8	2.53	1.73	5.1	115	4.9	0	665	351	44	101	67
German Shepherd Dog	8y1m	FN	4.8	60.4	32.4	28	148	4.2	113	2.67	1.14	3.7	87	7.1	2	478	260	53	69	69
German Shepherd Dog	6y8m	MN	4.6	67.4	32.5	34.9	150	4.1	114	2.48	0.8	3.6	116	7.2	1.7	901	155	28	146	70
German Shepherd Dog	4Y	MN	5.8	64.5	32	32.5	150	4.2	113	2.49	1.45	3.7	88	7.1	1.4	729	115	30	268	71
German Shepherd Dog	1y6m	MN	4.4	62.2	33.2	29	147	4.9	111	2.57	1.53	3.1	106	5	0.7	1119	229	55	117	74
German Shepherd Dog	7y6m	MN		64.2	35	29.2	150	4.4	111	2.52	1.43	4.9	97	5.8	1.4	530	231	44	172	75
German Shepherd Dog	1y3m	MN		60.5	30.9	29.6	145	4.5	113	2.67	1.76	5.3	86	5.4	0.1	857	358	30	229	76
German Shepherd Dog	7y4m	FN	4.6	53.1	29.9	23.2	146	4.9	106	2.33	1.56	3.4	95	6.7	1.7	427	187	61	182	78
German Shepherd Dog	3y	MN		58.9	33	25.9	151	4.7	114	2.5	1.14	4.9	95	3.8	0.9	371	418	35	72	81
German Shepherd Dog	8y	F		63.8	36.1	27.7	148	4.5	114	2.62	1.63	5.3	109	7.3	1.7	833	393	84	85	81
German Shepherd Dog	1y9m	FN		60.8	30.4	30.4	150.2	4.91	112.8	2.46	1.71	5.7	98	5.5	1.4	270	455	77	228	83
German Shepherd Dog	11y	M		57.8	33	24.8	151.2	4.6	115.5	2.4	0.96	5.1	115	4.9	0.7	808	161	31	91	87
German Shepherd Dog	4y	FN		64.9	35.3	29.6	147.3	4.8	115.3	2.56	1.19	6.9	94	5.2	0.7	579	438	50	184	94
German Shepherd Dog	3y3m	FN		68.6	37.9	30.7	145	4.7	108	2.48	1.73	4.3	79	6.7	0	705	217	31	120	96
German Shepherd Dog	12Y	MN	5.1	63.1	33.1	30	152.4	4.7	114	2.64	1.29	5.9	96	7.9	0.9	843	334	79	274	102
German Shepherd Dog	11y6m	FN	5.2	64	30.7	33.3	152	3.9	108	2.45	1.63	9.1	99	8	0.8	648	174	80	269	105
German Shepherd Dog	11Y5M	F		64.9	34.3	30.6	152	4.3	114	2.54	0.81	3.7	113	5.6	2	788	450	40	300	105
German Shepherd Dog	10y2m	M		66.8	34.9	31.9	148.6	4.6	114.4	2.62	1.03	5.4	96	5	0.6	1046	240	47	181	109
German Shepherd Dog	8y	MN		60.4	38	22.4	148.2	4.6	112	2.58	1.2	3.1	105	4.1	1.2	528	222	42	96	114
German Shepherd Dog	8y	MN	4.8	63.8	36.1	27.7	148.4	4.7	110.9	2.51	1.26	3.8	105	4.4	1.4	458	310	43	97	119
German Shepherd Dog	6y7m	M	4.6	66.3	28.4	37.9	149	5	112	2.28	1.31	5.4	96	5.6	0.5	796	223	35	184	128
German Shepherd Dog	5Y	FN		61.6	30.8	30.8	144.8	4.3	113.2	2.39	1.16	4.5	93	5.7	1.1	923	178	85	295	130
German Shepherd Dog	8Y11M	FN	4.7	59.7	32.1	27.6	147	4.7	115	2.51	1.01	4.9	74	3.7	1.5	725	170	71	78	136
German Shepherd Dog	8y11m	MN	5.3	61.4	34.1	27.3	152	4.6	114	2.56	1.2	5.7	98	6.2	1.6	568	370	70	84	184
German Shepherd Dog	7y	F	5.1	62.9	35.1	27.8	147	4.7	114	2.53	0.86	5.8	101	4.5	2.1	691	338	38	143	212
German Shorthaired Pointer	8y4m	MN		57	30.8	26.2	146	5.1	112	2.33	1.35	5.3	68	5.9	0.9	931	96	61	127	24
German Shorthaired Pointer	1Y1M	F	4.7	59.6	34.7	24.9	146.9	4.8	109.8	2.15	1.2	4.6	99	7.7	0.8	547	601	29	274	44
German Shorthaired Pointer	7y	MN		61.1	33.6	27.5	151	4.7	111	2.47	1.37	4.8	88	5.8	1.5	564	211	66	154	75
German Shorthaired Pointer	7Y3M	FN	5	56.7	31.9	24.8	147.9	4.6	112.5	2.42	1.16	4.3	99	6.5	0	654	547	32	199	100
German Shorthaired Pointer	10Y	FN	3	59.7	32.9	26.8	147	4.9	112	2.46	1.55	6	95	4.4	0	1007	237	52	246	172
German Shorthaired Pointer	3Y	M		59.7	36	23.7	149	4.7	116.9	2.35	1.03	7.2	116	6.3	1.1	1041	455	55	204	234
German Shorthaired Pointer	5Y6M	MN		59.1	33.6	25.5	143	4.7	113	2.22	1.13	5.2	99	5.7	2.4	556	663	41	150	23
German Shorthaired Pointer	10y4m	M	5.5	62.7	32.8	29.9	148	4.7	112	2.58	1.29	4.6	100	6.9	0.7	877	491	34	74	25
German Shorthaired Pointer	1y	M		60.6	36.4	24.2	152.2	4.5	112.1	2.46	1.6	6.7	106	3.6	0.7	656	379	42	231	28
German Shorthaired Pointer	5Y	FN	4.4	55.2	32.7	22.5	145.9	4.6	114	2.38	1.02	6.4	91	5.5	1	617	417	36	104	31
German Shorthaired Pointer	9Y	MN		59	32.3	26.7	150	4.5	108	2.48	1.13	5.5	119	5.4	1.7	673	273	45	66	39
German Shorthaired Pointer	6y6m	M	4.4	50.6	29.2	21.4	149.4	4.5	113.1	2.45	1.09	3.3	106	3.9	1.8	649	437	56	105	39
German Shorthaired Pointer	3Y6M	MN		58.4	34.1	24.3	144	4.6	110	2.51	1.47	4.9	96	7.4	1.8	357	404	76	201	40
German Shorthaired Pointer	2y	M		54.7	31.6	23.1	146	5	113	2.3	1.34	5.4	92	4.8	1.1	451	111	32	126	47
German Shorthaired Pointer	8y	M		59.6	35.8	23.8	147	4.8	112	2.55	1.17	6.6	73	5.2	1.8	886	490	37	91	53
German Shorthaired Pointer	1y7m	M	5.4	53	30.1	22.9	151	4.7	112	2.37	1.67	4.2	77	4.5	1.2	626	116	56	105	70
German Shorthaired Pointer	4y	MN		59.9	33.3	26.6	146	5	110	2.42	1.35	5.7	101	4.9	2.3	506	452	66	147	71
German Shorthaired Pointer	1Y6M	M		66.6	36.2	30.4	153	4.5	109	2.53	1.23	6.2	106	4.7	0	690	147	24	369	92
German Shorthaired Pointer	9Y	FN	4.6	56.7	28.9	27.8	144.9	4.5	112.8	2.33	0.91	4.4	104	7.5	1.4	786	353	68	71	111
German Spitz	3y	F		61.2	36.5	24.7	150	5	110.6	2.31	1.2	3.4	83	5	0	571	235	29	315	36
German Spitz	1y9m	MN		64.9	32.9	32	142	4.5	109	2.45	1.44	3.5	76	5.3	1.3	927	100	15	320	96
German Wirehaired Pointer	4y	MN	5.3	61.3	34.1	27.2	148.6	4.3	113.6	2.46	1.49	5.2	105	6.2	1.9	460	364	22	289	65
Giant Schnauzer	1y9m	FN		58.7	34.3	24.4	146	4.2	114	2.56	1.44	4.8	92	7.3	2.4	673	177	16	66	27
Giant Schnauzer	2y	M		53.8	31.8	22	146	4.7	113	2.41	1.2	4.8	94	6	1.6	549	214	28	122	38
Giant Schnauzer	2y10m	M		57.8	34.5	23.3	147	4.5	110	2.54	1.16	3	78	6.3	0.8	382	405	45	80	47
Giant Schnauzer	6y	MN		55.5	28.9	26.6	148.3	5.1	114.5	2.32	1.27	4.1	108	5.2	1.3	919	233	20	112	47
Giant Schnauzer	4y3m	M		57.9	30.1	27.8	147	5.3	112	2.51	1.67	5.7	113	4.4	0	645	216	33	247	64
Giant Schnauzer	11Y0M	FN	4.7	60	28.1	31.9	144	4.5	109	2.41	1.33	4.2	95	6.5	1.1	947	111	26	198	203
Golden Retriever	4Y6M	MN	5.2	62.4	35.7	26.7	146	4.5	113	2.51	1.21	3.5	102	7.8	2.4	505	225	34	94	25
Golden Retriever	6Y6M	MN	5.5	62.6	34.7	27.9	146	4.2	114	2.65	0.94	4.9	100	5.2	1.1	557	110	69	78	62
Golden Retriever	11y10m	FN	4.5	58.3	29.4	28.9	149	4.3	114	2.41	1.45	5.3	108	7.1	1.3	815	139	25	98	19
Golden Retriever	7y8m	FN	4.6	57.1	29.2	27.9	144.1	4.7	110.7	2.32	1.22	4.4	85	6.6	1.2	796	143	21	278	19
Golden Retriever	9Y	FN	4.9	58.8	30.2	28.6	143	4.9	110	2.6	1.16	5	65	7.6	1.3	636	380	37	118	20
Golden Retriever	4y	MN	5.9	58.7	30.1	28.6	150.6	4.3	113.1	2.35	1.35	5.9	95	7.5	1.2	573	126	31	83	21
Golden Retriever	2Y6M	FN		58.7	35.7	23	148	5	111	2.48	1.41	5.1	93	7.1	1.1	465	343	31	136	25
Golden Retriever	3Y	F		53.2	31.5	21.7	150	5	113	2.31	1.17	4.5	96	8.2	1.2	491	139	47	62	26
Golden Retriever	7y11m	M		61	36.5	24.5	149	4.4	115	2.56	1.23	6	99	8.1	2	576	128	34	65	27
Golden Retriever	7Y2M	FN	4.7	63.8	35.2	28.6	148	4.8	113	2.55	1.05	6.4	88	7.6	1.4	664	354	33	82	27
Golden Retriever	13Y4M	M		54	29.5	24.5	148.7	5.2	117	2.29	1.08	5.1	92	5.1	1.4	923	162	36	345	27
Golden Retriever	7Y	FN		63.5	33.5	30	147.6	4.3	112.9	2.57	1.15	3.2	78	5.4	1.7	535	222	38	352	27
Golden Retriever	2Y2M	MN	5.1	60.1	34.3	25.8	147.8	4.1	113.8	2.59	0.95	4.3	101	6.1	2.4	408	125	28	162	28
Golden Retriever	13y	M		59.3	32.4	26.9	152.6	4.8	116	2.29	0.95	6.2	79	5.3	1.9	1181	589	49	167	28
Golden Retriever	5y3m	FN		60.6	34.9	25.7	149	4.7	113	2.5	1.17	7.4	109	8.2	0.9	626	287	24	209	28
Golden Retriever	7Y10M	MN		63.6	35.3	28.3	149	4.7	108.2	2.5	1.12	3.9	105	6.9	1.4	679	316	32	112	29
Golden Retriever	9y10m	FN	5.3	59.5	34.2	25.3	150.5	4.6	111.4	2.32	0.97	4.9	118	7.4	1.9	427	151	30	208	29
Golden Retriever	2y	F		57.8	34.6	23.2	148.5	4.7	113	2.45	1.25	8.3	100	7.2	1.2	762	218	28	63	30
Golden Retriever	2y10m	M	4.8	57.9	32.1	25.8	152	4.5	113	2.42	1.2	4.3	113	3.3	1.8	620	114	57	136	30
Golden Retriever	5y	M	5.3	68.9	36.7	32.2	146	4.5	109	2.52	1.06	5.7	106	4.6	1.3	648	79	25	143	30
Golden Retriever	6y2m	M	5	58.9	33.1	25.8	149	4.6	111	2.39	1.25	4.8	95	5.5	0.6	624	144	34	90	31
Golden Retriever	3y1m	MN	4.5	61	33.9	27.1	153	4.2	115	2.59	1.06	3	117	6.5	1.6	601	168	32	102	31
Golden Retriever	1y	FN	5.1	57.4	34.7	22.7	146.8	4.8	107.9	2.42	1.44	3.3	78	5.9	2.2	461	390	33	107	31
Golden Retriever	8Y	M	5.4	64.1	34.2	29.9	147.7	4.7	111.4	2.38	0.97	3.6	115	7	2.3	732	93	40	162	31
Golden Retriever	6y3m	F	4.8	61.6	34.7	26.9	152	4.3	112	2.43	1.1	4	79	8.4	1.8	324	118	31	162	32
Golden Retriever	4y	MN	5.1	61.6	34.2	27.4	151.3	5.1	114.9	2.55	1.39	4.9	97	5.4	1.3	492	167	23	377	32
Golden Retriever	7Y10M	FN		62.5	36.6	25.9	149	5.1	114	2.51	1.46	3.2	86	6.6	1.1	463	128	44	271	33
Golden Retriever	7y6m	M		60.2	32.7	27.5	149	5	110	2.37	1.46	6.1	89	8.9	0.2	654	90	43	141	35
Golden Retriever	5y1m	FN		55.8	30.1	25.7	149	4.5	116	2.4	1.25	7.5	102	8.8	1.9	351	124	36	76	36
Golden Retriever	2Y9M	M	5	58.9	33.9	25	148.9	4.9	109.8	2.48	1	4.8	97	8.6	0.9	610	318	29	110	37
Golden Retriever	9y	MN	6	64.2	29.9	34.3	148	4.3	107.3	2.46	1.06	3.7	71	7.8	1.4	1007	135	24	107	38
Golden Retriever	7y	FN		63.3	34.4	28.9	153	3.9	114.3	2.55	0.86	3.7	89	4.5	0	682	241	21	118	38
Golden Retriever	6y6m	MN	4.5	60.9	32.1	28.8	147.7	4.7	111.6	2.45	1.34	6.3	88	8.9	0.1	487	174	26	107	39
Golden Retriever	9y5m	FN		64.6	36.6	28	152.7	4.7	115.9	2.51	1.07	3.8	107	8.9	1.1	586	197	32	237	39
Golden Retriever	7Y6M	FN		60	35	25	153	4.9	111	2.37	1.65	3.6	107	4.2	1.4	408	147	30	250	39
Golden Retriever	11m	F	4.9	56.8	30.9	25.9	146	4.3	112	2.65	1.34	5.2	120	5.3	1.9	1042	149	35	390	39
Golden Retriever	5Y6M	FN		56.7	30	26.7	147.1	4.9	110.7	2.41	1.11	3.4	104	5.7	1.8	482	250	55	123	40
Golden Retriever	9y	M	5.5	66.9	34.2	32.7	149.4	4.6	111.2	2.5	0.96	3.4	110	8.9	1.9	772	164	48	181	40
Golden Retriever	3y	FN	5.5	58	32.2	25.8	148.1	4.3	111.5	2.47	0.85	3.2	108	5.1	2.3	510	161	26	106	42
Golden Retriever	13y8m	FN		54.2	29.8	24.4	147	5.1	111	2.45	1.47	5.2	81	5.1	1	581	256	39	120	42
Golden Retriever	6Y9M	FN		64.3	31.1	33.2	149	4.8	111	2.48	0.99	3.8	94	4.8	2.2	555	170	29	81	43
Golden Retriever	8y1m	FN	4.5	58.8	32.3	26.5	145.8	4.8	113	2.48	1.02	3.5	119	6.7	0.9	566	168	29	98	44
Golden Retriever	2Y	F	4.8	54.8	31.6	23.2	143	4.6	111	2.18	1	4.5	109	6	2.1	573	361	63	107	44
Golden Retriever	2y9m	F	5	57.4	33	24.4	150	4.6	109	2.37	0.84	4.8	116	7.1	1.7	608	177	54	83	45
Golden Retriever	6y3m	FN		70.1	30.1	40	147	4.9	110	2.55	1.43	4.6	82	6.7	1.1	884	138	19	109	45
Golden Retriever	2Y1M	FN		57.4	36.2	21.2	151	4.6	115	2.55	0.94	3.4	94	6.6	1.7	1136	99	26	111	45
Golden Retriever	4y	M	4.7	57.4	31.1	26.3	145.7	5	109.7	2.45	1.52	6.2	84	7	1.3	776	90	36	141	45
Golden Retriever	8y6m	M	5.1	63.9	32.3	31.6	148	5.1	110	2.54	1.12	3.4	85	7.3	1.5	623	133	30	189	45
Golden Retriever	5Y6M	FN		61.5	34.3	27.2	147.3	4.9	111.3	2.44	1.01	3.2	85	7.8	1.4	434	338	29	129	46
Golden Retriever	1y3m	M	4.9	56.9	32.9	24	152	4.5	113	2.5	1.49	8	117	6.2	0.5	707	284	56	62	47
Golden Retriever	7Y11M	FN	5	54.6	31.6	23	151.1	4.4	115.2	2.53	0.94	3.8	119	5.5	1.3	543	137	47	86	47
Golden Retriever	6y	F		58.8	29.5	29.3	146	5.1	110	2.27	1.44	3.3	68	7	1	469	288	28	192	47
Golden Retriever	1y	F	5.1	59.6	35.3	24.3	148.2	4.3	113.2	2.69	1.32	5.3	86	7.9	0.9	392	164	21	126	49
Golden Retriever	10y	M	5	58.6	32.7	25.9	151.8	4.9	114.2	2.4	1.09	3.6	95	5.7	0.7	589	125	41	170	49
Golden Retriever	10Y5M	FN		59.9	34.6	25.3	146	5.2	114	2.39	0.93	3.4	93	7.6	2	437	182	46	145	50
Golden Retriever	1Y6M	F	5.5	59.2	33.9	25.3	149	4.5	113	2.56	1.06	4.7	99	7.1	0	695	289	47	154	50
Golden Retriever	2Y	MN		63.6	34	29.6	145.9	4.3	110.3	2.41	1.19	3.5	74	6.8	1.5	491	118	30	255	50
Golden Retriever	3Y	FN	4.4	58.3	32.4	25.9	153	5	113.2	2.45	1.31	4	107	5.3	1.1	748	513	26	87	51
Golden Retriever	7y5m	MN		56.9	28.9	28	146.5	4.7	111.2	2.22	1.15	3.5	89	7.3	0	448	161	41	109	51
Golden Retriever	2Y	F	5.4	59.4	34	25.4	151	4.9	112.3	2.48	1.06	4.7	103	4.7	1.6	644	116	25	110	51
Golden Retriever	8y	FN	5.9	58	36.2	21.8	143	4.1	113	2.56	1.07	5.4	91	8	2.3	594	232	86	264	51
Golden Retriever	8y	M		63.5	30	33.5	151	4.4	110	2.46	1.33	4.3	112	6.7	0.1	845	82	18	78	53
Golden Retriever	3y7m	M		56.7	32.4	24.3	148	4.7	115	2.52	1.21	4.9	104	5.7	1.2	1236	78	33	107	53
Golden Retriever	4y	FN		60.5	36.8	23.7	143	5.3	114	2.29	1.84	5.3	92	7	0.9	525	116	32	108	53
Golden Retriever	10Y5M	MN	4.8	61.7	33.2	28.5	146	4.9	110	2.5	0.82	4.1	83	7.7	1.6	641	215	32	83	54
Golden Retriever	12y6m	MN		54.7	30	24.7	147	4.4	113	2.49	1.42	6.7	88	8.7	1.3	741	339	45	259	55
Golden Retriever	1Y4M	M	5.3	62.6	35.9	26.7	148.5	4.1	112.3	2.59	1.18	4.8	112	4.5	1.5	647	270	35	122	56
Golden Retriever	11Y1M	FN	4.8	54.9	28.8	26.1	147.7	4.5	111.8	2.48	1.07	4.7	106	8.4	0	787	168	46	142	56
Golden Retriever	2Y	FN		57.9	30.6	27.3	147.5	5.1	111.6	2.49	1.22	3	92	5.7	1.9	557	94	25	268	56
Golden Retriever	1y	M	5.7	60.8	36.5	24.3	150	4.3	115	2.6	1.11	5.4	111	7.6	1.1	611	83	69	105	57
Golden Retriever	8y	MN		63.3	34.9	28.4	152	5.1	112	2.57	0.93	4.1	116	7.9	1.4	866	481	37	174	58
Golden Retriever	2Y10M	FN	4.6	60.5	29.2	31.3	143.2	4.5	108.9	2.52	1.5	3.1	97	6.6	1.3	896	98	20	238	58
Golden Retriever	7y	MN		59.9	34.5	25.4	148.3	4.8	112.3	2.3	1.07	4.5	93	8.4	0	466	143	57	235	59
Golden Retriever	1y3m	FN	5.8	62.2	30.2	32	145	4.4	113	2.63	1.22	5.5	102	6.9	1.8	503	198	33	87	60
Golden Retriever	3Y8M	MN	3.9	55.3	31	24.3	151	4.7	113	2.31	1.16	6	108	6.6	2.1	541	162	34	89	61
Golden Retriever	8Y7M	FN	4.7	55.4	31.3	24.1	150	4.8	115	2.33	1.01	3.3	104	8.6	1.3	642	218	54	113	61
Golden Retriever	9y2m	FN	4.3	62.3	30.5	31.8	149.4	4.9	109.8	2.36	1.12	4.9	103	8.7	1.4	756	178	29	94	62
Golden Retriever	5Y11M	MN	4.6	61.4	33.9	27.5	149	4.5	112	2.5	1.31	4.2	100	6	1.8	624	116	43	208	63
Golden Retriever	11y	F		51.4	28.8	22.6	149.2	4.4	111.5	2.54	1.89	6	81	4.1	0.3	488	177	57	370	63
Golden Retriever	11Y	FN		67.2	29.7	37.5	149	5.2	110	2.15	1.12	3.8	91	6.8	0.9	1177	162	23	224	64
Golden Retriever	5Y	F		62.7	35.3	27.4	149.4	4.3	110.4	2.54	1.12	4.3	118	5	1.3	495	219	28	102	65
Golden Retriever	12y	FN	4.9	62.8	32.3	30.5	145.9	4.8	111	2.48	1.26	6.3	96	7.8	2	594	275	23	245	65
Golden Retriever	5y	MN		64.8	37	27.8	151.1	5.1	107.8	2.48	1.26	4.6	83	6.8	0.3	490	455	47	187	66
Golden Retriever	11y 2m	MN	4.1	64.6	36.8	27.8	151	4.9	110	2.46	0.94	4.7	77	8.5	1.8	528	190	61	189	66
Golden Retriever	10m	M		59.9	35.3	24.6	151	4.3	111	2.69	1.36	3.1	92	7	1.3	574	80	47	199	66
Golden Retriever	9Y3M	M		54.7	31.4	23.3	152	4.5	114	2.24	1.75	3.5	71	5.2	1.4	603	500	17	322	66
Golden Retriever	2y7m	FN		61.2	37.3	23.9	152	4.3	113	2.68	1.33	4.1	100	6.2	1.4	576	179	34	77	67
Golden Retriever	8y11m	F	5.7	65.4	36.3	29.1	147	4.9	111	2.52	1.27	7.1	98	5.6	1.5	563	138	61	93	67
Golden Retriever	8Y1m	M		59.3	32.4	26.9	144.4	4.6	109	2.39	0.99	6.4	84	8	0.4	576	139	66	120	67
Golden Retriever	9Y7M	FN	4.9	56.5	31.9	24.6	151	4.4	114	2.42	0.83	3.1	106	6.2	1.6	428	252	41	94	69
Golden Retriever	12y6m	MN		60.9	35.3	25.6	147	5.2	105	2.56	0.91	6.1	97	5.9	1.8	504	236	35	183	69
Golden Retriever	1Y	F	4.8	64.8	35.6	29.2	146.7	4.5	112.7	2.55	1.39	6.5	102	4.6	0.2	381	314	27	99	73
Golden Retriever	1y	FN		55.4	33.7	21.7	147.2	4.5	114.2	2.51	1.06	5.6	112	6.5	0.9	652	280	20	158	73
Golden Retriever	8y	FN	5.5	68.4	35.9	32.5	145	4.3	109	2.45	1.26	5.2	69	5.7	2	217	188	42	185	74
Golden Retriever	13Y	MN	5.1	56.8	28.5	28.3	145	5.2	108	2.48	1.26	3.1	85	8.9	0.4	795	248	33	62	77
Golden Retriever	8y	FN	5	61.7	33.6	28.1	150	4.2	111	2.28	1.16	3.8	104	7	0	438	203	44	112	80
Golden Retriever	9y9m	FN		58.6	30.5	28.1	150	5.1	115	2.39	1.31	3	72	8.9	0.7	566	148	31	155	80
Golden Retriever	2y	FN		62.8	33.4	29.4	152.4	4.7	112.2	2.63	1.46	7.7	115	7	1.5	683	109	37	260	80
Golden Retriever	13y2m	MN		61.3	29.6	31.7	144	5.1	109	2.38	0.99	4.1	87	7	0.2	943	235	20	130	83
Golden Retriever	7Y3M	FN		58.9	34	24.9	149	4.4	109	2.46	1.23	4.2	99	7.2	1.7	362	230	30	98	84
Golden Retriever	1y9m	M	5.3	56.6	32.7	23.9	153	4.3	110	2.61	1.42	4.2	117	5.9	1.3	564	111	45	135	85
Golden Retriever	1y	MN		59.6	34.1	25.5	148	4.6	112	2.64	1.34	4	69	5.9	1.4	540	98	32	143	86
Golden Retriever	1y1m	F		62.3	38	24.3	152.2	4.4	110.4	2.68	1.32	5.6	104	8.5	2.1	933	129	38	90	88
Golden Retriever	1y1m	FN	5.3	56.1	32.9	23.2	148.5	4.3	109.2	2.61	1.66	4.1	103	7.1	2.1	605	265	20	88	90
Golden Retriever	8Y1M	FN		56	32.2	23.8	149	4.4	113	2.4	1.34	4.3	81	8.7	1.4	395	351	33	89	90
Golden Retriever	13y	MN	4.8	58.3	32.4	25.9	142	4.8	113	2.55	0.97	4.7	97	6.1	1.4	650	325	65	142	90
Golden Retriever	9y	M		64.4	33.7	30.7	150.2	4.8	108.8	2.47	0.96	3.5	75	8.1	0.5	637	116	63	165	92
Golden Retriever	4y	M		63.7	35.4	28.3	142	4.1	111	2.49	0.82	3.2	99	7.3	0.3	592	109	53	106	93
Golden Retriever	7y6m	FN	4.1	64.6	31.8	32.8	143.1	3.9	106.6	2.43	1.08	4	102	8.2	1.3	572	99	19	96	94
Golden Retriever	8m	F		56.3	34.3	22	145	4.8	112	2.51	1.99	8.5	85	8.3	1.3	383	144	57	213	96
Golden Retriever	3y	F	5.6	64.4	34.6	29.8	144	4.5	111	2.48	1.05	4.9	89	6.2	1.8	413	129	35	122	100
Golden Retriever	7m	F		59.9	34.4	25.5	152	4.1	109	2.64	1.99	7.3	98	8.5	0.9	656	138	33	100	101
Golden Retriever	1y9m	MN		63.2	37.1	26.1	152	4.4	110	2.39	1.31	5.6	100	5.9	1.5	186	138	43	76	106
Golden Retriever	4Y	FN		59	34.2	24.8	150	4.6	113	2.44	1.12	4.9	106	6.3	2.4	555	152	35	124	107
Golden Retriever	11y11m	M	5.3	59.3	30.9	28.4	149	4.6	112	2.42	1.09	8.9	101	7.8	1.1	649	134	65	102	108
Golden Retriever	9y11m	M	4.6	60	30.9	29.1	152	5.1	113	2.41	1.65	3.3	83	6.4	1.1	762	172	56	96	121
Golden Retriever	9y2m	M	4.5	61.3	33.3	28	148.4	4.6	110.4	2.36	1.08	3.3	97	8.8	1	453	82	43	131	162
Golden Retriever	13Y10M	M		54.5	28.3	26.2	146	4.8	112	2.47	1.43	9	117	7.3	1.1	903	117	63	109	163
Golden Retriever	12y9m	FN	4.8	63.7	34	29.7	148.2	4.9	112.3	2.63	1.33	7.2	90	5.7	0.3	759	677	82	370	166
Golden Retriever	9y1m	MN	4.6	57.8	32.2	25.6	150	4.7	113	2.38	1.03	5	114	8.6	1.9	611	262	65	195	176
Golden Retriever	7Y6M	MN	4.7	56.2	28.6	27.6	148.8	4.6	114.9	2.53	0.92	3.3	74	4.6	0.1	446	148	33	73	214
Gordon Setter	3y3m	M		61.6	33.5	28.1	150	5.2	113	2.35	1.26	4.9	97	5.6	1.6	372	258	21	80	19
Gordon Setter	6y5m	M		67.7	32	35.7	144	4.6	113	2.54	0.97	3.5	96	4.6	1.2	497	144	30	84	19
Gordon Setter	6y3m	MN	5.8	63.6	34.8	28.8	150	4.6	110	2.48	0.81	3.7	92	4.2	1.4	929	342	17	111	21
Gordon Setter	1y2m	M		65.1	37	28.1	142	5	110	2.15	1.95	4.2	77	4.5	0	473	196	58	129	21
Gordon Setter	7y	F		57.9	34.9	23	143	5	114	2.37	1.15	5.1	68	7.3	1.2	616	661	34	171	25
Gordon Setter	2y8m	M		64.6	35.9	28.7	151	4.5	114	2.63	1.36	4.4	99	4.2	0.5	875	238	34	71	28
Gordon Setter	3y	F		64.7	35.6	29.1	148	4.8	110	2.44	1.49	3.7	88	6.2	1.6	699	720	34	107	29
Gordon Setter	6y10m	M		64.3	33.2	31.1	145	5.2	114	2.44	1.3	4	74	5	1	680	228	27	84	34
Gordon Setter	2y	F		61.5	36.5	25	147	4.8	113	2.43	1.07	5.9	100	5	1.4	684	731	34	143	52
Gordon Setter	5y	F	5.7	65.8	37	28.8	147	4.1	113	2.47	1	4.5	84	4.1	2.2	463	216	34	86	53
Gordon Setter	3y11m	F		64.3	35.1	29.2	146	4.8	111	2.47	1.18	3.6	75	7.7	1.8	681	1064	31	100	53
Gordon Setter	7Y2M	MN	4.6	55.4	31.5	23.9	151	5.4	118	2.22	1.48	5.7	109	4.9	0	664	535	34	200	61
Gordon Setter	3Y3M	M		62.1	35.3	26.8	146	4.9	114	2.41	1.37	5.7	88	6.1	1.6	425	209	82	108	68
Gordon Setter	9y	MN		54.3	28.6	25.7	147	5	111	2.42	1.21	4	56	6.7	1.1	966	907	84	228	204
Great Dane	4y	M	5.9	70.4	38.1	32.3	149.3	4.7	109.2	2.52	1.01	5	104	7.6	0.7	1029	483	42	305	33
Great Dane	3y2m	FN		58.2	32.4	25.8	143	4.8	111	2.2	1.19	4.5	112	5.1	1.7	917	404	16	130	35
Great Dane	3y	M	5.6	62.4	30.5	31.9	148.4	4.6	112.8	2.37	1.1	4.6	107	4.1	1.7	826	80	21	119	42
Great Dane	2Y4M	FN	5.8	62.7	35.3	27.4	151	4.8	113	2.66	1.41	5.8	119	4.8	2.2	644	456	31	112	49
Great Dane	2y	F		65.6	36.1	29.5	147.8	4.3	110.4	2.56	1.08	3.9	107	6.7	2.1	635	135	32	99	58
Great Dane	7y	MN	5.7	52.5	30	22.5	152.3	5.1	113.8	2.38	1.18	3.5	98	4.8	0.9	530	143	64	95	60
Great Dane	4y6m	F	4.7	64.9	34.3	30.6	148.4	4.8	108.7	2.3	1.2	5.4	93	6.7	2.4	423	418	32	281	60
Great Dane	7y	MN		63.3	32	31.3	149	4.5	113.8	2.43	1.43	3.6	103	4.4	2.2	854	320	40	258	61
Great Dane	5Y11M	MN	5.6	61.7	31.1	30.6	151	4.8	113	2.41	1.58	3.8	78	7.2	1	665	416	21	111	62
Great Dane	6y	F	4.8	63	31.1	31.9	148.2	5.1	109.6	2.45	1.21	4.5	112	7.4	1.7	617	202	23	165	62
Great Dane	5Y	FN		63.5	33.6	29.9	150	4.4	115	2.68	1.77	7.9	119	6.9	2	660	158	39	106	63
Great Dane	1y9m	MN	5.9	64.8	34.4	30.4	151	4.5	112	2.52	1.15	3.7	108	7.3	1.5	753	514	34	106	66
Great Dane	5y6m	FN	5.1	61.5	34.9	26.6	148.3	4.5	114.2	2.5	0.98	4.5	113	8.9	1.8	601	333	37	94	77
Great Dane	6y	FN	5.3	55.1	30	25.1	150.4	4.7	113	2.46	1.03	5.3	118	5.7	1.7	1074	392	37	66	79
Great Dane	6Y3M	FN	5.2	66.2	37.2	29	153	4.6	116	2.7	0.92	3.6	118	3.9	1	929	717	43	106	81
Great Dane	1y2m	M		59.8	34.6	25.2	147	4.7	114	2.61	1.68	8.6	113	6.3	1.9	968	189	37	140	91
Great Dane	6y3m	MN		70.3	34.5	35.8	146.2	5.2	110.9	2.57	1.36	7.2	113	5.8	1	1047	492	17	75	93
Great Dane	2Y	F		57.5	30.9	26.6	145.8	4	117	2.4	1.44	6.1	84	4.1	1.6	587	146	60	122	93
Great Dane	1y5m	F	4.5	65.3	38.3	27	146.6	5	113.9	2.7	1.68	6.8	105	7.3	1.3	1079	395	37	86	106
Great Dane	8y5m	MN		56.5	30.7	25.8	144	4.4	116	2.34	1.24	4.3	103	4	2.3	838	171	59	76	122
Great Dane	6Y6M	M	4.9	62.7	29.8	32.9	152	4.5	111	2.42	1.5	3.5	106	4.7	1.5	890	294	30	67	124
Great Dane	1y	FN		62.1	34.8	27.3	146	4.9	113	2.57	1.8	9	78	6.3	1.4	592	187	62	127	129
Great Dane	3y11m	F	5.1	63.6	35.9	27.7	145	4.3	111	2.46	1.04	3.3	103	7.2	1.9	625	156	41	86	134
Great Dane	1Y3M	M	5.2	63.5	32.3	31.2	152	4.5	111	2.58	1.26	4.8	109	6.5	1.6	1134	349	51	154	135
Great Dane	6y	FN		61.1	30.1	31	146	5.3	113	2.26	1.67	5.8	119	4.7	2.1	966	150	41	101	166
Greyhound	9y6m	FN	4.9	60	33.4	26.6	146	4.4	113	2.42	0.97	5.7	115	5.9	2.4	1175	141	38	101	19
Greyhound	8y	MN		55.1	29.6	25.5	145.3	4.2	112.7	2.28	0.89	3.6	70	5.7	0	573	642	58	122	26
Greyhound	8Y11M	FN	4.7	56.9	32.9	24	146	4.9	112	2.62	1.8	4.6	121	5	1.7	529	781	20	218	29
Greyhound	3y	FN		57.1	33.2	23.9	144.8	4.4	112.7	2.36	1.17	4.5	113	3.8	0	549	753	41	199	31
Greyhound	5y	M		60.1	37.5	22.6	150.8	4.9	109.4	2.38	1.81	7.2	115	4.2	1.7	581	206	72	149	32
Greyhound	6Y1M	MN		61.1	35.3	25.8	151	4.3	112	2.35	1.6	3.3	87	5.1	1.8	905	785	53	128	41
Greyhound	8Y	MN		65.6	37.3	28.3	148	4.2	113	2.64	1.07	4.9	111	7	0.9	633	398	50	202	44
Greyhound	9y6m	MN	5.1	60.3	37.4	22.9	149	4.9	115	2.53	1.45	4.8	113	4.4	1.8	833	204	64	145	47
Greyhound	7Y	F	4.2	52.9	29.6	23.3	151.5	4.8	111.2	2.3	1.57	6.9	121	5.4	1.5	856	597	39	101	60
Greyhound	8Y9M	FN		50.6	28.4	22.2	148.8	4.8	111.3	2.43	1.29	5.2	105	6.6	2.4	710	730	38	101	70
Greyhound	9y	FN		62.4	32.6	29.8	147.3	4.5	114	2.49	1.28	4.9	104	5.2	2.2	344	152	85	183	70
Greyhound	6y	M	5.1	59.6	36.7	22.9	151	4.6	114	2.48	1.4	5.1	111	7.6	0.8	471	276	33	91	88
Greyhound	5Y	MN		54.5	33.1	21.4	146	3.9	111	2.69	1.36	3	114	5.2	1.6	845	392	77	254	97
Greyhound	3y	MN		55	31.7	23.3	152.9	4.5	109.6	2.48	1.48	4.5	104	4.9	0.8	513	93	64	67	129
Hamilton Stovare	2y6m	MN	5.8	63.2	36.5	26.7	151	4.5	110	2.69	1.33	4.8	100	7.1	1.5	568	572	59	102	99
Havanese	5Y8M	MN		63.9	35.3	28.6	151	4.3	114	2.59	1.36	6.3	82	7.8	0.9	634	469	65	127	76
Hovawort	11y6m	M	5.4	62.8	36.2	26.6	146	4.7	112	2.56	1.9	7.8	91	7.9	2.2	628	277	42	119	36
Hungarian Puli	1y4m	FN	4.7	57.3	35.7	21.6	152.3	4.3	112.9	2.62	1.35	3	92	5.1	2	596	157	46	91	114
Hungarian Vizsla	9y	MN		57.7	32.8	24.9	152	4.6	116	2.21	1.01	3.7	100	4.6	1.4	874	417	40	114	34
Hungarian Vizsla	10y2m	MN	4.9	57.2	31.6	25.6	147	4.3	111	2.2	1.13	3.2	90	4.6	1.2	1055	252	69	124	49
Hungarian Vizsla	4y7m	M		61.3	33.8	27.5	151	4.4	114	2.41	1.25	3.9	81	5.2	1.1	724	308	40	118	28
Hungarian Vizsla	4Y7M	M		58.9	34.9	24	151	4.3	117	2.36	1.28	3.2	78	5.5	0.9	873	322	40	89	29
Hungarian Vizsla	4Y9M	M		60.9	36	24.9	151	4.2	117	2.43	1.2	4.3	72	5.4	1.1	922	409	38	114	35
Hungarian Vizsla	3y	M		69.5	38.1	31.4	149.3	4.8	107.3	2.42	1.79	3.3	92	4.4	1.2	472	159	41	220	43
Hungarian Vizsla	5y10m	FN		54.1	31.1	23	148	4	113	2.4	1.2	3.7	98	5	0.8	1019	364	52	74	47
Hungarian Vizsla	3y10m	MN		56.2	32.2	24	149	4.8	114	2.46	1.45	5.6	74	4.6	0.6	1192	284	38	177	48
Hungarian Vizsla	4y2m	MN		60	34.6	25.4	148.6	4.5	112.9	2.48	1.39	5.8	115	7.3	1	580	558	33	71	62
Hungarian Vizsla	2y8m	MN	4.9	59.9	34.5	25.4	147.1	4.7	112.2	2.5	1.33	4.3	98	4.3	1.6	931	408	35	171	66
Hungarian Vizsla	5y7m	MN		58.7	31.3	27.4	150	4.6	113	2.47	1.17	3	89	5.8	2.3	694	278	71	154	69
Hungarian Vizsla	2Y5M	M		54.8	31.3	23.5	147	4.4	112	2.51	1.76	4.8	98	8.2	0.4	949	326	25	112	75
Hungarian Vizsla	2Y8M	MN		60	32	28	148.8	4.8	113	2.42	1.71	4.2	79	4.6	0.9	757	378	22	312	95
Hungarian Vizsla	2y8m	MN	5.7	63.6	34	29.6	143.7	4.7	111.2	2.42	1.28	3.5	91	5	1.1	988	383	24	167	103
Hungarian Vizsla	2y	FN		59.4	33.6	25.8	143	4.6	107	2.29	1.35	3.8	77	6.9	1.5	951	304	43	104	191
Irish Setter	6y2m	M		57.3	32.5	24.8	148.9	4.5	112.1	2.4	1.22	4	82	6.6	1.3	707	308	32	112	23
Irish Setter	7Y	M	4.7	57.8	36.3	21.5	150.7	4.6	114.1	2.38	1.26	4.6	95	4.7	0.4	431	442	49	289	24
Irish Setter	4Y	M		54.1	31.9	22.2	150	4.5	113	2.4	1.22	5.3	93	6.5	0.5	786	378	29	83	25
Irish Setter	5Y	M	5.1	55.8	31.1	24.7	146.6	4.6	113.2	2.45	0.95	5	87	7.1	1.9	673	581	48	156	25
Irish Setter	4y2m	M	5.5	70.5	32.3	38.2	149	4.5	113	2.51	1.39	5.8	100	5.2	2	950	246	24	110	26
Irish Setter	9y	M		63.9	34.6	29.3	151.4	4.5	117	2.54	1.37	3.6	79	7.3	1.6	735	333	45	195	27
Irish Setter	4y	M	5.3	62.1	35.4	26.7	146.4	4.1	110.7	2.51	1.07	4	86	8.4	1.6	913	707	36	124	29
Irish Setter	3y2m	M	6	66.8	31.9	34.9	145	4.6	113	2.48	1.41	4.3	91	5.3	1	905	171	25	146	30
Irish Setter	1y1m	M	5.4	55.7	33.9	21.8	151	4.5	112	2.5	1.79	5.5	96	7.4	1.2	508	329	48	86	32
Irish Setter	8y	M	5.6	56.3	33.2	23.1	150.1	4.8	116.5	2.34	1.07	4.4	80	3.6	0.6	595	480	38	141	32
Irish Setter	2y	M	5.9	69.2	34.9	34.3	149.2	4.4	110.8	2.49	0.94	4.6	77	4.3	1	1188	298	29	250	39
Irish Setter	10Y	M	5.2	60.4	33.6	26.8	147	5	112	2.33	1.21	4.7	77	7.7	0.2	861	612	36	119	40
Irish Setter	4Y10M	MN	5.3	58.6	31.2	27.4	147	4.2	114	2.45	1.23	4.2	74	6.7	1.7	960	600	49	178	46
Irish Setter	6Y6M	FN	5.2	63.4	35.5	27.9	151.9	4.8	111.7	2.37	1.24	3.6	99	6.4	0.8	999	912	41	227	69
Irish Setter	11m	M		60.5	35.7	24.8	152	4.4	114	2.53	1.72	4.9	82	5.3	0.5	1058	509	39	202	77
Irish Setter	6y9m	M	6	66.3	34.3	32	152	4.5	112	2.42	1.19	7.2	91	4	0.7	1138	651	46	201	79
Irish Setter	9Y6M	FN	4.7	61.3	36	25.3	148.1	5.1	110.1	2.18	1.29	4.4	97	5.2	1.1	804	489	61	318	81
Irish Setter	1y7m	F		62.4	33.5	28.9	150	4.5	113	2.58	1.86	3.2	77	6	1.1	655	599	24	86	85
Irish Setter	8y9m	M		59.8	32.4	27.4	146	4.6	112	2.4	1.66	3.3	71	4.8	0.8	808	324	66	100	94
Irish Setter	11m	MN	5.2	58.5	31.7	26.8	148	4.4	112	2.64	1.96	6	94	4.4	0.9	780	344	57	162	95
Irish Setter	3y10m	M		63.7	34.8	28.9	150	4.7	111	2.47	1.26	6	92	7.3	0.6	908	308	32	145	126
Irish Setter	10M	M	5.1	61.8	34.9	26.9	150.6	4	111	2.58	1.19	3	71	7.5	0	657	225	27	214	191
Irish Setter	11y	M		59.2	31.1	28.1	152	4.2	113	2.43	1.96	5	90	7.6	1	631	454	32	234	199
Irish Terrier	2y3m	MN	5	56.4	29.2	27.2	150	4.6	111	2.49	1.77	4.4	87	4.2	0.6	888	283	20	105	68
Irish Terrier	1y	F	4.8	62.2	36.7	25.5	147.8	4.3	112.6	2.62	1.49	5.1	84	7.5	2.1	1007	762	30	94	139
Irish Water Spaniel	5y10m	M		67.8	38.4	29.4	149.3	4.5	110.7	2.48	1.28	3.6	83	6.9	2.2	521	341	28	83	49
Irish Wolfhound	7y11m	M	5.3	58.3	28.5	29.8	150	4.7	113	2.45	1.51	4.2	93	5.1	1.4	709	98	33	92	22
Irish Wolfhound	1Y2M	M		58.4	37	21.4	148.9	4.5	111.8	2.47	1.51	3.3	112	4.3	1.9	888	83	31	134	27
Irish Wolfhound	3Y4M	M	4.4	67.2	35.6	31.6	152	4.5	112	2.6	1.04	3.7	99	7.8	0.7	774	87	40	115	30
Irish Wolfhound	14y	MN	5.6	62.2	33.2	29	142	5.1	109	2.6	1.22	4.5	88	5.8	1	726	319	29	85	38
Irish Wolfhound	7Y	F		57.8	35.1	22.7	148	5	110	2.5	1.35	3.7	100	4.7	1.8	527	88	47	76	40
Irish Wolfhound	4y6m	F	4.6	68.2	38.5	29.7	152	5	109	2.19	1.59	5.8	111	8.1	1.8	485	174	17	78	45
Irish Wolfhound	3y3m	M		59.1	34.6	24.5	148	5	112	2.22	1.18	5.5	105	5.3	1.9	858	76	23	64	99
Italian Greyhound	4y	F		59.1	37.1	22	149	4.3	106	2.64	1.44	7	62	3.5	1.8	299	521	63	114	215
Italian Spinone	8y	MN		59.8	33.6	26.2	147.1	4.5	111.5	2.5	1.24	3.8	118	6.4	1.4	731	526	22	78	20
Italian Spinone	6y	FN		58.5	34.6	23.9	149.8	4.8	113.9	2.52	1.31	6.7	112	5.2	0.3	562	476	24	74	23
Italian Spinone	4Y1M	MN	5.6	53.2	28.7	24.5	151	5.1	113	2.55	1.84	5.5	94	3.3	0.9	907	293	45	109	26
Italian Spinone	8y9m	M	5.4	59.4	34.6	24.8	149	4.9	114	2.51	1.43	5.5	95	5.5	1.1	736	426	28	125	26
Italian Spinone	7y	MN	3.7	57.8	32.1	25.7	151	4.5	114	2.4	1.42	4.5	106	6.7	0.4	799	428	28	129	27
Italian Spinone	6y	FN		60.2	37	23.2	150.8	4.9	113.9	2.54	1.1	4.8	116	5.2	1.5	513	440	31	82	31
Italian Spinone	5y	MN		53.2	30.6	22.6	148.6	5.2	113	2.43	1.33	7.5	102	4	1.4	809	806	48	116	34
Italian Spinone	4y	F		59.7	33.9	25.8	150.1	4.8	112.2	2.7	0.82	8.6	106	5.5	2.2	540	503	54	316	34
Italian Spinone	10y6m	MN	5.8	58.9	33	25.9	147.3	4.3	109.8	2.52	1.32	7.6	112	6.3	1.2	947	469	33	93	35
Italian Spinone	4y2m	MN		58.2	32.2	26	152	4.8	114	2.59	1.45	6.4	106	3.9	0.9	776	723	35	171	42
Italian Spinone	5y5m	MN		67.3	31.8	35.5	148	5.2	112	2.16	1.66	5.6	111	4.6	1.6	658	259	29	113	50
Italian Spinone	4y	MN	3.6	63.7	34.5	29.2	151	4.6	111	2.46	1.7	6.7	101	5.8	2.4	1207	478	36	100	52
Italian Spinone	2Y	FN	3.9	55.3	32.6	22.7	151	5	113	2.62	1.26	4.7	109	6.6	0.5	809	659	67	93	76
Italian Spinone	8y	MN	5.3	60.5	31.1	29.4	145.9	4.7	110.4	2.5	1.29	4.7	106	8.3	1.5	726	321	32	78	81
Italian Spinone	8Y4M	MN	4.5	67.1	38.3	28.8	150.2	5.2	116.1	2.59	1.32	8.2	114	8.6	0.6	681	475	80	118	86
Italian Spinone	4y	MN	4.3	63.6	36.9	26.7	149.1	4.5	114.5	2.61	0.9	7.7	100	6	0.8	802	270	47	137	94
Italian Spinone	3Y2M	MN		64.9	38.1	26.8	151	5	111	2.49	1.48	6.5	101	6.8	1.8	579	362	39	158	103
Italian Spinone	4Y6M	MN		68	36.2	31.8	148	5.3	112	2.14	1.5	5.9	101	5.5	0.9	643	324	32	142	106
Italian Spinone	2y	MN	5.3	61.1	36.6	24.5	147	4.9	112	2.64	1.69	7.6	105	7.6	1.1	548	339	28	106	142
Italian Spinone	6Y9M	MN	4.6	68.5	33.4	35.1	150	4.9	112	2.5	1.14	5.4	112	4.3	0.8	734	300	59	220	211
Italian Spinone	5y	FN	5.1	70.4	38.4	32	149.8	4.9	107.5	2.51	1.34	6.5	68	4.3	1.4	288	193	74	174	244
Jack Russell Terrier	3Y	F	4.7	63.3	31.9	31.4	148	4.6	111	2.49	1.55	5.2	91	5.5	1.4	702	176	31	111	20
Jack Russell Terrier	4Y7M	MN		62	38.4	23.6	150	4.6	114	2.54	1.47	3.7	74	3.8	1.5	720	459	26	144	20
Jack Russell Terrier	2y	FN	5.1	61.3	35.6	25.7	149.4	4.2	111.8	2.49	1.06	6.8	86	7.7	0.9	465	582	37	96	21
Jack Russell Terrier	29m	MN	4.9	56.5	34.5	22	152.2	4.2	115.2	2.54	1.18	7.1	86	4.5	0	511	266	24	75	22
Jack Russell Terrier	7Y	M		65.4	36.2	29.2	143	4.7	112	2.48	1.5	6.5	73	6.2	1	657	200	52	132	23
Jack Russell Terrier	9Y9M	MN		60.8	35.1	25.7	152	4.2	113	2.39	1.44	6.1	95	7.3	0.7	856	278	29	144	24
Jack Russell Terrier	3y4m	FN		61.4	37.6	23.8	147	4.1	114	2.5	1.19	6.8	86	6.6	1.2	390	617	37	177	24
Jack Russell Terrier	5y5m	FN		57.7	35.6	22.1	152	4.6	110	2.54	0.98	6.6	83	3.4	0	579	365	72	212	24
Jack Russell Terrier	2y	M		58	33.2	24.8	149	4.4	108	2.63	1.7	4.7	69	7	0.5	344	78	29	88	25
Jack Russell Terrier	2Y4M	FN		61.6	38.2	23.4	148	4.6	114	2.59	0.89	5.8	80	4	1.9	324	570	30	131	25
Jack Russell Terrier	8Y4M	MN	6	61.8	38.8	23	151	4.7	113	2.58	1.07	6.1	85	5.8	1.5	1130	530	35	286	25
Jack Russell Terrier	2y	MN	5	57.8	35.7	22.1	152.3	4.7	115.5	2.4	0.95	6.1	78	5.6	0.1	617	259	23	142	26
Jack Russell Terrier	2y	MN	5	57	34.6	22.4	149.2	4.5	113.8	2.39	1.09	7.6	73	5.2	0.4	639	276	27	64	27
Jack Russell Terrier	3y6m	MN		62.3	34.7	27.6	149	4.3	112.8	2.45	1.14	7	90	5.3	1.3	454	819	20	207	27
Jack Russell Terrier	1y4m	MN		62.4	37.6	24.8	147	4.3	114	2.54	1.04	4.6	84	4.6	0	519	543	43	187	28
Jack Russell Terrier	7Y11M	FN		60.9	34.1	26.8	148	4.6	113	2.33	1.39	5.1	83	5.5	0.1	638	370	49	111	29
Jack Russell Terrier	9y	M	4.9	60.1	36.3	23.8	146	4.3	116	2.42	1.19	3.8	105	7.6	1.7	544	511	27	130	31
Jack Russell Terrier	4y7m	FN		66.5	38.8	27.7	142	4.3	109	2.53	1.02	7.7	78	5.6	1	324	423	33	186	31
Jack Russell Terrier	4y	MN		60.8	37.6	23.2	150	4.5	113	2.51	1.1	4.9	89	5.3	1.3	494	368	23	133	32
Jack Russell Terrier	6y4m	FN	5.6	59.2	33.8	25.4	152	4.7	112	2.57	1.1	3.1	90	5.1	2.1	540	578	61	309	32
Jack Russell Terrier	9y1m	F		57	34.2	22.8	149	4.7	114	2.43	1.41	8.3	79	5.8	1.1	667	348	38	105	33
Jack Russell Terrier	1y	MN	6	59.5	36.5	23	151	4.7	112	2.58	0.9	6.4	95	4.9	0.8	456	344	28	183	34
Jack Russell Terrier	3y3m	M		59	34.5	24.5	145	5.4	114	2.52	1.39	8.6	84	4.2	0.8	493	277	36	189	34
Jack Russell Terrier	2y11m	MN	5.8	64.8	38.3	26.5	150	4.5	113	2.63	0.98	3.7	94	7.2	1.8	481	909	34	95	35
Jack Russell Terrier	2y8m	M		66.8	35.2	31.6	147	4.7	111	2.39	1.36	4.8	89	5.2	0.8	448	258	31	205	35
Jack Russell Terrier	8y	FN	5.3	56.1	33.7	22.4	147.5	4.8	113.2	2.52	1.59	4.5	115	5.2	1.9	898	216	45	214	36
Jack Russell Terrier	8y	MN		67.5	38	29.5	144	4.4	110	2.63	1.08	3.5	80	5	0	727	645	33	387	37
Jack Russell Terrier	4y	FN	4.1	57.4	34.5	22.9	151	4.4	116	2.49	1.54	3.4	66	3.9	0	421	153	43	112	38
Jack Russell Terrier	4y	F	5	59.6	35.7	23.9	148.5	4.5	110.1	2.41	1.31	4.9	83	7	0.6	519	374	26	146	38
Jack Russell Terrier	4y8m	MN		58.4	32	26.4	150	4.5	114	2.49	1.5	8	105	4.2	0.9	518	908	23	172	40
Jack Russell Terrier	6y2m	MN	5	58.6	34.4	24.2	146.9	4.3	115.9	2.46	1.23	5.8	93	5.5	0.8	892	397	32	95	41
Jack Russell Terrier	12y	MN	4.6	65.6	35	30.6	149	4.3	108	2.54	1.4	4.5	79	8	1.1	531	651	55	90	44
Jack Russell Terrier	2Y3M	FN		57.2	36	21.2	149	4.9	115	2.39	1.28	3.5	83	4.3	1.3	478	451	36	145	44
Jack Russell Terrier	4y	MN		64	36.9	27.1	152.6	4.2	114.8	2.48	1.06	4.4	69	5	2.4	677	409	41	310	44
Jack Russell Terrier	11Y3M	MN	5.9	61.6	30.2	31.4	148	4.6	113	2.43	1.39	7.7	75	6.4	0.3	843	334	27	352	45
Jack Russell Terrier	6y6m	MN		54.7	31.5	23.2	147	4.5	113	2.66	1.18	5.4	94	3.5	1.4	644	298	37	101	46
Jack Russell Terrier	13y	FN		54.7	32.4	22.3	147	4.7	112	2.51	1.31	7.4	94	4.4	0.2	1039	239	51	346	46
Jack Russell Terrier	1y	F		62.7	37.4	25.3	148	3.9	105	2.57	1.72	6.4	80	5.2	1	836	639	43	207	47
Jack Russell Terrier	5y11m	FN	5.7	57.4	29.8	27.6	149	4.3	114	2.51	1.51	5.9	100	6.6	1.1	797	427	50	139	48
Jack Russell Terrier	5Y	MN	5.3	54.8	31.4	23.4	148	4.4	113	2.2	0.88	4	93	5.8	0.2	644	498	51	123	49
Jack Russell Terrier	1Y	M	5	62.3	33	29.3	148.9	5.1	110.4	2.69	1.65	5	85	5.3	0.2	893	484	43	198	49
Jack Russell Terrier	11 Months	MN		60.5	35.8	24.7	148	4.6	106	2.53	1.63	4.7	64	5.5	1.2	541	296	33	218	54
Jack Russell Terrier	3y	MN		59.2	37.4	21.8	148	4.7	112	2.58	0.92	4.8	102	5.8	2	400	342	38	100	56
Jack Russell Terrier	6Y9M	FN		57.4	32.4	25	144	4.8	110	2.29	1.44	4.4	59	5.4	1.2	235	545	32	124	56
Jack Russell Terrier	11m	MN		58.3	36.2	22.1	150.5	4.8	111.1	2.64	1.76	5.9	64	5.4	1.2	815	361	48	130	56
Jack Russell Terrier	1y	M		64.3	38	26.3	151.2	5	111.8	2.59	1.4	4.3	68	8.9	1.7	363	226	85	170	59
Jack Russell Terrier	11Y6M	FN		56.2	34.6	21.6	144	4.6	110	2.33	0.92	7.9	92	5.1	0.9	995	673	17	140	60
Jack Russell Terrier	12Y2M	FN	5.5	63.5	32.7	30.8	151	5.5	109	2.56	1.59	5.3	68	5.1	0.8	579	369	44	192	61
Jack Russell Terrier	2y	F		57.3	33.9	23.4	150	4	111	2.41	1.93	7.3	78	5	0.2	426	181	61	261	61
Jack Russell Terrier	10Y	FN		61.6	36.7	24.9	149	4.2	113	2.43	1.07	4.6	84	6.8	1.2	484	495	38	269	61
Jack Russell Terrier	11y	FN		62.7	36.8	25.9	149	4.7	112	2.32	1.04	6.2	74	5.8	1	918	485	44	153	63
Jack Russell Terrier	1y	MN	5.9	62.6	34.9	27.7	145.6	5	105.9	2.38	1.56	6.2	73	5	0	375	311	45	116	65
Jack Russell Terrier	1y	MN	5.1	56.1	31.7	24.4	150.1	4.2	113.7	2.42	1.19	4.7	69	6	0.6	554	135	42	88	66
Jack Russell Terrier	7y	FN	5.5	59.6	32.3	27.3	152	4.7	117	2.25	1.32	5.7	70	5.6	2	625	163	54	135	75
Jack Russell Terrier	7m	F		59.4	35.3	24.1	150.3	5.5	109.3	2.3	1.7	6.2	55	6.2	0.2	783	486	33	178	75
Jack Russell Terrier	5y6m	MN	5.4	61.8	35.7	26.1	150	4	110	2.44	0.84	3.8	96	8.9	1.3	649	759	22	141	77
Jack Russell Terrier	1y4m	F	5.3	62.4	36.5	25.9	148.7	4.8	109.7	2.5	1.45	4	75	6.3	0	418	454	40	117	78
Jack Russell Terrier	9y7m	MN	5.2	63.7	30.5	33.2	147	4	112	2.54	1.03	4.7	77	4.3	0.2	887	256	15	125	89
Jack Russell Terrier	8y7m	MN	4.1	62.7	35.8	26.9	150	5	109	2.54	1.43	5.1	74	6.2	0.5	479	809	45	169	93
Jack Russell Terrier	3y3m	M	5.5	61.3	33.7	27.6	148	4.1	111	2.39	0.96	3.6	66	4.5	0.8	1082	144	85	72	94
Jack Russell Terrier	2y	MN	5.2	64.9	37.3	27.6	148	4.5	112	2.37	1.35	4.6	83	7.6	0.6	623	217	36	95	95
Jack Russell Terrier	6y5m	MN		59.5	35.3	24.2	146.4	4.4	108.7	2.51	1.49	4.6	73	4.4	0.7	315	283	30	86	103
Jack Russell Terrier	1y	FN	5	58.6	36.4	22.2	150.7	4.2	110.9	2.57	1.12	3.1	84	6.7	1.5	488	407	35	201	107
Jack Russell Terrier	9y	FN		58.2	34	24.2	152.1	5	111.2	2.43	1.45	3.7	82	6.6	2	727	203	76	124	112
Jack Russell Terrier	11M	FN	5.7	60.4	35.4	25	149.1	3.9	107.4	2.41	1.47	4.1	70	7	1.9	740	105	21	129	112
Jack Russell Terrier	7Y9M	MN		69.2	34	35.2	146	4.6	111	2.64	1.78	5.3	74	7.8	0.7	818	347	52	104	119
Jack Russell Terrier	8y3m	FN	4.5	56.7	34.4	22.3	147.7	4.5	115.4	2.26	1.34	4.1	76	5.6	0	258	343	71	292	119
Jack Russell Terrier	8Y	MN	5.8	59.8	28.6	31.2	148	4.6	112	2.3	1.2	4.3	79	3.8	0	912	194	32	123	120
Jack Russell Terrier	1y	MN		60.5	36.1	24.4	150.5	4.9	115.8	2.44	1.03	7.5	103	6.4	0	427	316	55	190	137
Jack Russell Terrier	14y	MN	5.5	56.5	30.7	25.8	147	4.4	110	2.19	1.21	3.5	89	5	1.3	551	585	50	203	138
Jack Russell Terrier	8y	FN		69.2	35.7	33.5	147	4.9	111	2.54	1.38	4.8	65	4.7	1.3	864	348	57	175	141
Jack Russell Terrier	2y	FN		55.1	28.4	26.7	148	4.9	114	2.32	1.48	6.4	71	4.3	0.4	1014	344	66	183	145
Jack Russell Terrier	10y	FN		69.3	34.6	34.7	148	4.4	111	2.46	1.01	4.6	87	5.8	0.9	876	155	49	156	166
Jack Russell Terrier	9y	MN	4.7	64.2	38.3	25.9	153	4	109	2.54	1.24	3.2	97	4.5	1	801	492	86	176	169
Jack Russell Terrier	9y	FN	6	66.6	37.5	29.1	152	4.5	112	2.67	1.95	4.3	73	6	1	359	265	53	119	180
Jack Russell Terrier	8y2m	FN	3.5	70.2	37.1	33.1	147	5.3	109	2.5	1.5	3.9	62	4.4	0	765	287	57	332	194
Jack Russell Terrier	13y8m	FN	5.4	56.9	30.4	26.5	149	4.9	112	2.48	1.4	5.3	54	5.9	0.7	1221	571	83	138	206
Jack Russell Terrier	2y7m	FN		58.1	34.4	23.7	150.1	4.3	116.6	2.27	0.92	6.6	75	5.6	0.4	568	103	41	115	223
Kerry Blue Terrier	3y	MN		61.8	35.8	26	149	4.6	112	2.42	0.99	4.7	79	5.5	1.3	450	395	28	160	64
Kerry Blue Terrier	7y	F	5.7	70.8	35.9	34.9	151	4.4	109	2.59	1.88	5.9	114	8.7	2.2	577	437	23	78	138
King Charles Spaniel	6Y1m	M	5.4	60.6	33.8	26.8	145	4.7	109	2.43	1.45	4.8	67	5.8	0.7	790	149	58	137	31
King Charles Spaniel	3Y9M	MN		63.3	36	27.3	151	4.2	112	2.46	1.25	4.2	104	5.6	1.6	686	468	22	256	49
King Charles Spaniel	5y	MN	4.9	58.9	30.3	28.6	145	4.5	109	2.34	1.62	4.5	84	7	1.2	600	501	48	211	71
King Charles Spaniel	4y	M	5.6	64.5	37.9	26.6	143.7	4.7	114.9	2.66	1.36	6.1	92	4.5	0.8	852	464	23	169	132
Labradoodle	11Y6M	FN		57.7	34.1	23.6	150	4.6	113	2.63	1.36	5.3	101	5.8	0.8	1039	677	37	267	23
Labradoodle	3Y	MN		60.9	29.6	31.3	149	4.7	113	2.32	1.26	6.8	112	7.1	1	527	357	51	164	24
Labradoodle	3y4m	FN		58.1	33.8	24.3	146	4.9	113	2.32	1.5	6	102	6.1	1.6	664	82	25	85	32
Labradoodle	2y	FN	4.8	62.5	34.8	27.7	149.6	4.4	112.2	2.49	1.03	3	116	5.9	1.9	571	497	31	176	52
Labradoodle	2y3m	FN		57.2	34.9	22.3	146	5.1	112	2.5	1.27	4.5	99	5	2.1	764	100	35	143	58
Labrador Cross	4y6m	MN		65.6	37.8	27.8	149.4	4.7	112.8	2.56	1.33	3.7	89	8.1	1.1	597	140	40	356	25
Labrador Cross	6y4m	FN		61.1	33.5	27.6	147	5	111	2.49	1.02	6.4	114	5.4	2.4	803	284	52	96	26
Labrador Cross	1Y8M	M	4.2	56.2	34.1	22.1	149.5	4.6	112.9	2.19	1.22	3	96	4.1	1.4	504	259	39	188	31
Labrador Cross	7Y4M	FN		62.2	34.3	27.9	147.2	4.7	113.4	2.68	1.6	4.4	102	5.6	1.2	687	816	48	297	32
Labrador Cross	2y	FN	4.4	59.8	36.5	23.3	150.6	4.3	113.6	2.48	0.88	5.6	116	5.6	2.2	723	402	24	144	33
Labrador Cross	8Y	MN	4.9	54.9	29.9	25	151	4.1	117	2.46	0.95	4.6	122	7	0.9	590	184	37	88	35
Labrador Cross	10y	MN		61.1	35.3	25.8	150.1	4.9	110.9	2.39	1.1	3.5	76	4.7	1.4	502	383	33	136	36
Labrador Cross	6Y8M	M	5.4	64.1	34.3	29.8	148.2	4.2	112.4	2.36	1.16	3.9	96	5.3	1.4	656	412	27	107	38
Labrador Cross	10Y	MN	5	63.9	38	25.9	149.7	4.7	111.4	2.55	1.36	5.5	116	5	1.5	841	296	50	107	48
Labrador Cross	1y7m	MN	4.5	58.1	32.9	25.2	145.3	4.6	112.2	2.55	1.46	5.9	122	6.4	1.4	881	416	28	100	50
Labrador Cross	1Y7M	M	5.1	59.4	30.9	28.5	152.6	4.6	112.2	2.61	1.43	5.1	80	4.7	0.6	1230	121	28	236	64
Labrador Cross	12Y	MN		60.5	36	24.5	148.8	4.8	110.5	2.48	1.62	6.4	77	5.5	1.8	570	459	51	154	79
Labrador Cross	10Y	MN	4.5	63.2	35.9	27.3	151.2	5	108	2.27	1.27	4.5	99	5.7	1.3	550	477	54	120	92
Labrador Cross	8Y11M	MN	5.3	61.2	33	28.2	150.3	4.2	112.7	2.34	1.06	6.2	83	6.3	2	486	280	59	115	104
Labrador Cross	1Y9M	M		55.6	31.6	24	152	4.2	114.9	2.55	1.07	4.8	98	5.5	1.8	791	172	32	183	110
Labrador Retriever	10y	FN	5.5	62.1	36.2	25.9	147	5.1	113	2.51	1.39	4.7	98	5	0.7	818	446	24	102	19
Labrador Retriever	7y	M		62.7	36.8	25.9	152	3.9	113	2.53	0.81	4.4	120	7.1	0.6	931	218	47	110	19
Labrador Retriever	4y	M		64.8	34.7	30.1	142	4.8	116	2.46	1.61	4.6	85	5.2	1.1	648	223	33	119	19
Labrador Retriever	1y	M		62.1	37.6	24.5	150.4	4.5	110.7	2.64	1.21	5.1	107	4.3	1.6	508	274	74	123	19
Labrador Retriever	8Y8M	FN		56.5	32	24.5	150	4.6	113	2.43	1.3	4	107	4.7	0.6	711	587	57	164	19
Labrador Retriever	2y5m	MN		56.8	33.3	23.5	149	4.8	111	2.48	1.24	3	98	7.5	0.3	483	174	26	168	19
Labrador Retriever	2Y3M	FN	4.7	58.5	34.9	23.6	149	4.4	114	2.52	1.47	8.6	89	7.9	1.9	1060	474	27	174	19
Labrador Retriever	6y	FN	5.1	60.3	34	26.3	144	4.6	113	2.27	1.36	3.4	110	4.4	1.2	973	335	57	174	19
Labrador Retriever	7Y	M	5.4	69.8	38.8	31	146.3	4.8	110.1	2.42	1.19	4.7	77	7.5	0	564	377	48	237	19
Labrador Retriever	11Y9M	M	5.6	60.6	34.7	25.9	151	5.2	112	2.54	1.33	7.5	92	6.4	1.7	849	227	71	357	19
Labrador Retriever	3y	M		56.6	35.4	21.2	148	4.7	113	2.5	1.2	7.4	112	4.6	1.5	682	148	44	72	20
Labrador Retriever	3y	FN	6	59.9	37.4	22.5	152	4.8	114	2.68	0.95	4.9	114	4.7	1.9	524	502	40	80	20
Labrador Retriever	1Y9M	FN		60.7	37.7	23	150	5	114	2.64	1.29	4.4	113	4.6	2.1	529	561	39	119	20
Labrador Retriever	2Y7M	FN	5	58.2	35.5	22.7	148	4.7	114	2.38	1.35	7.6	82	6.6	1.9	984	407	24	153	20
Labrador Retriever	11Y	MN	4.2	56	34.8	21.2	152	4.5	111.9	2.39	1.21	6.5	119	5.4	2	665	258	43	169	20
Labrador Retriever	2y	M		56.9	34.9	22	152.8	4.5	115.1	2.53	1.17	4.3	120	5	1.9	603	147	79	211	20
Labrador Retriever	5y	FN	4.8	60	33.3	26.7	144.3	4.7	111.7	2.53	1.05	5.6	107	5.7	1.5	992	311	41	70	21
Labrador Retriever	8y5m	MN	5.7	63.3	33.4	29.9	146	5	112	2.51	1.46	5.8	121	5.9	1.5	613	687	35	93	21
Labrador Retriever	6y	M		60.4	33.8	26.6	147	4.5	115	2.48	1.02	3.8	86	7.5	0.8	616	208	36	105	21
Labrador Retriever	6y4m	MN	4.7	59.4	31.8	27.6	147	4.6	113	2.53	1.18	6.1	119	4.2	0.7	1002	389	36	141	21
Labrador Retriever	5y6m	F		69.5	31.3	38.2	147	4.9	109	2.42	1.59	7.8	85	3.5	1.1	788	502	69	146	21
Labrador Retriever	8y2m	FN		61.7	36.5	25.2	151	4.2	116	2.59	1.38	5.8	110	5.1	1.2	765	573	30	64	22
Labrador Retriever	4y	FN	5.2	56.5	33.1	23.4	144.6	4.5	111.3	2.49	1.12	6.2	119	6.1	1.4	449	139	50	81	22
Labrador Retriever	3Y10M	FN		60	33	27	149	4.5	116	2.42	1	3	98	4.3	0.3	717	349	33	106	22
Labrador Retriever	9y6m	M		64.2	35.9	28.3	150.2	4.7	115.1	2.47	1	6	108	8.6	0.9	428	530	21	118	22
Labrador Retriever	7Y5M	MN	5	61.5	36.8	24.7	153	4.7	113	2.55	1.11	6.8	122	6.4	1.6	670	197	40	142	22
Labrador Retriever	4y7m	FN		66	36.2	29.8	144	4.3	112	2.56	1.03	4.2	107	3.9	1.7	684	300	36	151	22
Labrador Retriever	11Y	M	4.8	64.6	32.2	32.4	149	4.7	111	2.2	1.02	3.2	107	5.9	2.3	511	307	48	198	22
Labrador Retriever	2Y7M	M	3.7	60.5	37.8	22.7	148.6	4.6	110.6	2.56	1.08	4.4	110	4.3	1.9	679	333	37	82	23
Labrador Retriever	1y4m	M	6	62.8	35.8	27	149	4.5	114	2.49	1.82	4.4	109	5.3	0	589	197	31	86	23
Labrador Retriever	3y3m	MN		60.6	35.3	25.3	148	5	110	2.48	1.55	7.7	97	4.2	2.2	491	361	32	86	23
Labrador Retriever	4y6m	MN	4.6	64.6	38.1	26.5	147	4.4	112	2.66	1.01	3.3	99	7.4	1.8	721	424	75	150	23
Labrador Retriever	6y4m	MN	5.4	61.8	34.9	26.9	149	4.7	112	2.61	1.28	8.9	104	6.5	0.9	714	198	28	181	23
Labrador Retriever	7y8m	M		55.3	33.4	21.9	148	5.1	110	2.18	1.3	6.4	115	4	1.4	588	185	38	203	23
Labrador Retriever	6Y10M	FN	5.2	55.3	33.6	21.7	148	4.5	113	2.5	1.26	7.9	112	5.6	1.6	568	321	26	280	23
Labrador Retriever	10m	F		58.4	32.3	26.1	147	4.5	111	2.44	1.88	4.9	106	4	1.8	995	257	23	308	23
Labrador Retriever	1Y8M	M	5.9	60.9	34.3	26.6	149	4.7	115	2.58	1.42	7.3	102	5.5	0	745	158	44	91	24
Labrador Retriever	2y10m	MN		54.7	32.3	22.4	146	5.1	114	2.49	1.85	7.8	96	5	1.1	878	418	55	98	24
Labrador Retriever	5y	MN		55.7	32.3	23.4	143	5.3	111	2.32	1.36	5.2	111	4.4	1.2	594	395	57	122	24
Labrador Retriever	7y	M	5.6	54.4	28.2	26.2	151.4	4.4	113.9	2.24	1.12	6.2	71	5.1	1.6	648	285	55	189	24
Labrador Retriever	2Y6M	FN	5.2	60.5	36.7	23.8	147	4.7	113	2.53	1.39	8.8	86	7.9	0	999	417	28	204	24
Labrador Retriever	6y9m	M		65.8	36	29.8	144	4.7	114	2.48	1.3	6.7	95	5.4	1.9	800	120	48	204	24
Labrador Retriever	8y	MN	5.7	60.4	29.5	30.9	149	4.8	117	2.39	1.08	4	93	4.4	0.9	694	322	58	286	24
Labrador Retriever	11y2m	M	4.8	65.6	33.8	31.8	149	5.2	112	2.47	1.4	6	86	7.2	0.9	509	155	22	301	24
Labrador Retriever	5y8m	MN		62.6	36.3	26.3	151	4.3	113	2.69	1.6	4.5	119	3.9	2.1	489	479	51	66	25
Labrador Retriever	10y	MN	5.2	59.8	36.7	23.1	148.4	4.2	113.1	2.37	1.02	3.6	92	4.4	1	646	175	25	70	25
Labrador Retriever	2y	FN	5.3	57.8	35	22.8	146.8	4.1	111.2	2.56	0.97	4.1	104	7.8	2.1	324	295	30	100	25
Labrador Retriever	4Y	M	5.5	64.5	38.6	25.9	147.4	4.5	111.5	2.52	1.33	4	106	6.2	1.2	963	153	40	191	25
Labrador Retriever	8Y2M	M		61.7	33	28.7	147	5.3	111	2.43	1.15	4.6	98	4.8	0.6	942	246	40	90	26
Labrador Retriever	1y9m	M		56	34.9	21.1	147	5	111	2.37	1.39	7.1	112	4.1	0.9	548	141	36	96	26
Labrador Retriever	10Y	MN	4.8	55.2	32.2	23	151	4.4	112	2.33	1.21	3	86	4	1.4	638	156	63	107	26
Labrador Retriever	1y8m	FN		62.9	33.7	29.2	148	5	113	2.42	1.39	4.2	86	5.7	0.9	915	185	28	133	26
Labrador Retriever	6y	M		52.8	30	22.8	149.1	4.7	112.5	2.41	0.96	3.3	117	5	0.4	769	171	35	134	26
Labrador Retriever	5Y	MN	5.4	54.7	33.6	21.1	149	4.5	112	2.34	1.16	4.9	112	4.3	1	713	665	37	88	27
Labrador Retriever	1y11m	M		64.8	33.9	30.9	151	5	112	2.68	1.29	4.8	117	4.8	0.9	799	233	27	90	27
Labrador Retriever	3y4m	M		60.9	38	22.9	149	4.7	112	2.51	1.13	5.5	95	6.2	2.1	1110	344	35	110	27
Labrador Retriever	10y7m	FN		56.1	32	24.1	148.7	4.6	113.7	2.31	1.07	3.6	120	4	0.8	1066	540	37	114	27
Labrador Retriever	5Y	MN		58.8	30.5	28.3	146.5	5	111	2.47	1.18	7.5	122	6	0	803	410	44	138	27
Labrador Retriever	6y6m	M		65.4	28.2	37.2	144	4.1	111	2.25	1.33	5.7	92	4.7	0.8	1152	105	28	144	27
Labrador Retriever	9Y3M	M		56.9	35.3	21.6	142	4.7	113	2.39	1.35	6.6	103	5.3	0.9	684	500	49	146	27
Labrador Retriever	4Y8M	MN	5.8	63.6	33.1	30.5	148.2	4	111.8	2.51	1.18	4.7	107	4.1	1	1013	373	23	170	27
Labrador Retriever	3Y8M	FN		57	33.5	23.5	145	4.2	113	2.32	1.22	3.7	94	7.3	2.4	615	93	41	257	27
Labrador Retriever	10Y9M	M		61.5	33	28.5	146	4.5	114	2.43	1.19	3.8	87	6.5	1.2	542	201	29	270	27
Labrador Retriever	1Y	M		62.7	38.4	24.3	147	4.2	115	2.52	1.35	7	92	5.5	2.3	752	132	44	281	27
Labrador Retriever	8Y4M	M		63.1	34.6	28.5	149	4.8	111	2.56	1.39	8.4	111	5.7	1.1	1066	176	45	362	27
Labrador Retriever	4y2m	MN		58.1	33.1	25	150	5	114	2.55	1.38	4.9	117	6.3	2	943	364	52	66	28
Labrador Retriever	8y	FN		57	33.4	23.6	146.8	4.5	115.2	2.3	1.22	3.8	87	4.2	2.1	731	554	28	89	28
Labrador Retriever	3y	M	5.3	61.9	32.5	29.4	153	4.5	113	2.37	1.27	4.1	101	3.7	0.2	884	159	36	112	28
Labrador Retriever	2y4m	MN		60.3	36.5	23.8	147	4.7	112	2.58	1.3	7	95	7.5	0.9	430	275	41	134	28
Labrador Retriever	1y6m	MN		60.8	36.6	24.2	148	4.7	112	2.61	1.68	5	108	4.4	0.8	755	344	79	140	28
Labrador Retriever	4y2m	MN	4.2	62	36.3	25.7	144	5.2	112	2.45	1.42	4.4	111	4.7	2	1236	257	52	152	28
Labrador Retriever	5Y	FN		53.4	32.1	21.3	148.3	5.2	113	2.56	1.44	3.4	104	6.1	2.2	521	363	75	157	28
Labrador Retriever	1y	MN		59.1	35.7	23.4	146	4.5	112	2.59	1.55	6.4	121	6.9	2.3	1054	412	27	162	28
Labrador Retriever	8y11m	MN	5.1	59.8	33	26.8	148	4.8	111	2.45	1.39	6.4	115	6.7	0	796	492	34	166	28
Labrador Retriever	1Y4M	MN	6	57.2	34	23.2	142	4.6	115	2.51	1.46	5.5	113	5.2	1.9	573	369	32	192	28
Labrador Retriever	6y7m	M	5.4	65.5	35.5	30	152.5	4.9	114.4	2.52	1.7	4.7	102	4.9	1.5	659	189	46	220	28
Labrador Retriever	11y1m	M	4.6	66.8	33.5	33.3	145	4.9	112	2.38	1.37	6.7	98	8.3	1.2	485	110	28	273	28
Labrador Retriever	6y11m	M	5.6	67.6	35.6	32	150	4.3	113	2.58	1.22	4.9	114	4.5	1.8	687	151	38	77	29
Labrador Retriever	4y2m	MN	5.5	63.2	37.2	26	148	4.5	113	2.49	1.29	5.3	120	5	1.8	604	397	42	91	29
Labrador Retriever	3y11m	MN		59.2	34.8	24.4	149.6	4.6	111.8	2.44	1.14	4.3	120	5.8	1	659	161	40	250	29
Labrador Retriever	4y	FN		58.2	31.4	26.8	146.9	4.8	111.7	2.37	1.22	3.2	106	3.5	1.3	617	164	60	65	30
Labrador Retriever	2y8m	FN	5	56.1	34.5	21.6	152	4.7	113	2.41	1.16	7.4	114	4.7	1	1070	295	29	80	30
Labrador Retriever	1y	MN		62.1	32.7	29.4	144	4.9	112.5	2.6	1.23	4.4	104	4.5	1.9	757	390	65	140	30
Labrador Retriever	12y	M		61.8	34.9	26.9	148	5.1	110	2.28	1.55	5.2	82	7.4	1.9	1148	200	37	330	30
Labrador Retriever	5y4m	FN	5.5	56.9	33.2	23.7	149	5.1	111	2.4	1.44	7.4	109	6.2	1.8	590	526	34	99	31
Labrador Retriever	8Y	MN		58.3	35.2	23.1	149	4.7	112	2.45	1.22	5	101	3.8	0.6	996	414	24	101	31
Labrador Retriever	10y	FN	5.7	62.7	31.7	31	150.9	4.3	112.7	2.53	1.04	5.1	121	5	1.7	1097	593	47	148	31
Labrador Retriever	1y	M	4.7	60.9	34.6	26.3	146.1	5	111.1	2.65	1.18	6.2	101	6.3	1.5	593	266	47	156	31
Labrador Retriever	10Y	M	5.1	53.2	30.5	22.7	151	5.1	114	2.26	1.33	4.9	94	4.4	0.3	754	200	43	356	31
Labrador Retriever	7y8m	MN		57.9	33.4	24.5	147	4.8	112	2.57	0.95	4.9	118	5.4	1.7	760	222	41	74	32
Labrador Retriever	1y18m	MN		55.1	32.4	22.7	148	4.2	112	2.55	1.22	5.6	117	5.5	1.5	469	266	34	81	32
Labrador Retriever	6y	MN		53.1	30.1	23	143	4.9	113	2.39	1.39	4.8	93	4	2	561	294	55	96	32
Labrador Retriever	2Y	MN		60.1	37.2	22.9	152.5	5	114.7	2.61	1.67	5.6	103	5.4	0	671	394	54	168	32
Labrador Retriever	4y6m	M	5.3	56.1	34.6	21.5	152	5.1	112	2.22	1.15	3.3	115	4.5	1.5	504	117	57	394	32
Labrador Retriever	2Y	FN		56.3	34.6	21.7	149	4.6	114	2.43	1.35	6.6	103	5.4	1.1	1082	322	37	70	33
Labrador Retriever	9y	M		56	31.6	24.4	150.9	4.4	115.5	2.31	0.84	5.1	104	3.9	0.7	886	206	41	76	33
Labrador Retriever	2Y	MN	5.9	66.4	34.9	31.5	150	4.3	115	2.6	1	4.7	112	5.3	1.9	964	102	23	128	33
Labrador Retriever	7Y6M	MN		59.6	33.3	26.3	147	4.6	114	2.47	1.08	7	118	4.9	1.8	411	534	29	144	33
Labrador Retriever	5y	MN		61.7	38.2	23.5	149.7	5.5	110.4	2.63	1.32	4.7	121	8	0.9	543	490	73	156	33
Labrador Retriever	2y	M		57.4	32.5	24.9	149.6	4.8	113.8	2.22	1.22	6.3	89	4.8	1.1	810	136	41	162	33
Labrador Retriever	6y4m	MN	5.1	59.2	30.8	28.4	149	4.9	108	2.46	0.91	4	111	7	1.6	661	276	31	179	33
Labrador Retriever	3Y	M		55.6	33.9	21.7	151.5	4.6	113.6	2.4	1.05	4.2	104	6.2	2	889	215	42	191	33
Labrador Retriever	8Y1M	F	5	68.2	28	40.2	143	4.8	112	2.41	1.11	3	91	3.4	2	776	174	66	63	34
Labrador Retriever	12y9m	FN		58.5	28.9	29.6	145	5	116	2.42	1.03	5.1	122	6.5	1.4	986	514	64	80	34
Labrador Retriever	4y4m	MN	4.7	55.7	32	23.7	148	4.9	113	2.42	1.41	7.1	117	5.9	1.4	471	410	34	95	34
Labrador Retriever	7y4m	MN	5.4	59.7	37.1	22.6	149	4.4	114	2.55	1.03	7.2	115	4.9	2.2	429	583	23	96	34
Labrador Retriever	3y	M	4.5	59.2	33.6	25.6	149.2	5	112.5	2.45	1.21	6.3	120	5.3	1.2	1114	304	40	106	34
Labrador Retriever	2y	F	5.2	56.8	34.4	22.4	148	4.8	113	2.36	1.18	6	111	5.5	2.1	577	119	61	114	34
Labrador Retriever	3y9m	M		59	34.5	24.5	146	4.5	111	2.32	1.02	4.9	92	4.1	1.2	698	125	38	251	34
Labrador Retriever	8y	FN	4.8	59.9	28.6	31.3	148	4.2	113	2.16	1.2	3.4	122	4.4	1.5	958	430	26	76	35
Labrador Retriever	2y7m	M	4.6	59.3	38	21.3	151.1	4.7	113	2.53	1.24	5.3	114	4.9	1.7	691	332	67	78	35
Labrador Retriever	7Y6M	MN		53.3	32	21.3	145	4.6	114	2.44	1.03	5.6	102	5.7	1.6	699	317	33	81	35
Labrador Retriever	6Y	F		59.7	33.3	26.4	148	5	113	2.52	1.37	7	120	7.2	1.4	721	162	44	86	35
Labrador Retriever	9y	MN		52.4	28.8	23.6	151.4	4.2	116.2	2.31	1.01	4.4	98	6.2	0.7	957	143	60	127	35
Labrador Retriever	1y6m	M		57.4	35.7	21.7	146.2	4.9	109.6	2.56	1.43	4.6	107	5.6	0.3	461	148	46	165	35
Labrador Retriever	6Y	M		61.1	33.6	27.5	150.8	4.1	115.4	2.37	1.01	7.6	120	3.8	1.8	634	103	68	183	35
Labrador Retriever	3y5m	MN		59.3	35.9	23.4	148	4.8	113	2.68	1.81	6.6	119	5.4	2.4	750	184	35	192	35
Labrador Retriever	8Y	FN	5.4	63.1	37.3	25.8	152.1	4.3	115	2.46	0.82	6.1	122	6.1	0.5	538	492	52	206	35
Labrador Retriever	4Y11M	M	4.9	60.1	35.9	24.2	147	4.4	113	2.35	1.08	3.2	112	7	1.9	1136	262	70	268	35
Labrador Retriever	7y9m	MN	4.6	57.2	32.8	24.4	150.2	5.1	111.6	2.21	1.1	4	102	3.5	0.9	839	258	50	87	36
Labrador Retriever	4y	MN		54.9	31.9	23	150.7	5	113.7	2.51	1.1	4.6	108	6.9	2	588	233	34	93	36
Labrador Retriever	3y6m	MN	4.5	64.3	31.7	32.6	148	4.8	111	2.46	1.6	3.9	79	4.3	1.2	532	249	26	148	36
Labrador Retriever	11Y11M	M		59.1	35.3	23.8	151	5.5	113	2.41	0.8	3.6	118	3.5	0	1048	488	61	248	36
Labrador Retriever	7y4m	MN		56.7	32.9	23.8	146	4.9	113	2.55	1.39	5.7	112	4.4	1.8	588	502	32	69	37
Labrador Retriever	1y8m	M		55	33.2	21.8	150.1	4.9	112.1	2.38	1.24	3.5	97	6	1.8	853	131	56	80	37
Labrador Retriever	2y	F		55.9	32.2	23.7	150.8	4.6	114.5	2.47	1.24	5	97	5.7	1.7	716	121	55	87	37
Labrador Retriever	10y	MN	4.9	59	32.7	26.3	150.6	4.7	114.3	2.37	1.22	3.2	90	5.3	0.8	595	425	33	105	37
Labrador Retriever	4y8m	MN	5.7	58.1	34.2	23.9	151	4	114	2.54	1.05	3.5	117	7	1.5	524	164	29	188	37
Labrador Retriever	9y9m	M	5.2	61.5	35.9	25.6	151	5	113	2.58	1.13	6.1	112	6	2.1	788	315	37	106	38
Labrador Retriever	7y	MN	5.3	66.3	33.6	32.7	148	4.3	112	2.64	1.52	6.4	118	4.6	0.8	598	341	25	113	38
Labrador Retriever	1y5m	M	5.3	57.9	32.5	25.4	148	4.3	113	2.64	1.63	5.2	113	7.7	2.1	867	227	39	119	38
Labrador Retriever	10y	MN	4.6	55.4	32.7	22.7	146.8	4.8	112.5	2.46	1.28	7.5	111	5.4	1.8	1136	481	42	119	38
Labrador Retriever	6y	MN	4.8	63.1	38.4	24.7	151.7	5.1	109.4	2.42	1.25	5	109	5.9	1.6	602	205	47	184	38
Labrador Retriever	2Y1M	M	4.9	60.9	35.2	25.7	149.9	4.8	112.6	2.53	1.32	4.6	96	5.4	1.3	605	228	50	188	38
Labrador Retriever	5Y3M	MN	4.5	59	30.3	28.7	151	4.7	112	2.15	1.63	4.6	99	4.4	1	940	164	33	254	38
Labrador Retriever	11y	MN	5.2	64.6	34.8	29.8	153	4.4	112	2.19	1.26	4.7	95	4.1	0.7	842	468	70	255	38
Labrador Retriever	9y	FN		60.1	36.5	23.6	150.3	4.3	112.2	2.54	1.06	4.7	120	7.6	1.4	1069	423	49	324	38
Labrador Retriever	5y	M		62.9	36.9	26	150	5.2	112	2.45	1.81	5.7	112	5.9	1.1	678	116	33	106	39
Labrador Retriever	10y	FN	5	65.6	37.4	28.2	151.5	4.6	113.6	2.56	1.02	3	105	6.5	1.6	618	656	57	111	39
Labrador Retriever	3Y1M	MN		55.3	33	22.3	153	4.7	115	2.46	1.66	5.6	109	3.6	2.4	580	91	36	126	39
Labrador Retriever	6Y	MN		62.2	35.4	26.8	150.9	4.4	110.5	2.59	1.22	5.8	121	4	1.1	1002	463	40	274	39
Labrador Retriever	1y	F		56	35	21	153	4.7	116.5	2.59	1.55	6.4	92	6.1	1.5	812	575	48	373	39
Labrador Retriever	1y10m	F		57.8	32.1	25.7	152	4.3	116	2.48	1.02	5	112	6.7	0	756	401	29	101	40
Labrador Retriever	6y	M		59.6	34.8	24.8	152	4.5	113	2.44	1.12	5.6	122	5.9	1.7	613	468	27	113	40
Labrador Retriever	3Y6M	MN		66.7	36.6	30.1	149	4.2	114	2.54	0.96	5.4	104	5.4	1.8	957	812	37	124	40
Labrador Retriever	4y	FN		54.3	32.9	21.4	145	4.8	112	2.51	1.51	5.1	111	4.1	1	581	357	33	129	40
Labrador Retriever	3y	F		53.6	31.7	21.9	149.7	4.4	112.4	2.38	0.89	4.4	122	7.5	1.8	506	254	35	141	41
Labrador Retriever	10y2m	MN		57.3	31.2	26.1	145	4.5	116	2.36	0.96	5.5	114	6.3	1.2	729	444	13	194	41
Labrador Retriever	1y3m	MN		58.7	36.4	22.3	147	4.6	110	2.67	1.71	5	88	6	2.3	602	289	43	204	41
Labrador Retriever	4y2m	M		64.6	34	30.6	153	4.8	114	2.65	1.3	5.9	103	4.2	1.6	889	102	36	311	41
Labrador Retriever	2Y6M	MN	5.6	62.5	37.8	24.7	148	4.6	111	2.47	1.14	5.2	122	7.6	0.3	715	291	84	120	42
Labrador Retriever	4y	MN	4.7	58.4	32.2	26.2	148.9	5.2	111.5	2.17	1.28	4.2	119	4.5	1	667	491	31	186	42
Labrador Retriever	7y	FN	4.6	60.2	31.1	29.1	147	5.3	111.7	2.32	1.1	4.4	75	4.9	1.8	732	245	36	191	42
Labrador Retriever	10y9m	FN	4.6	56.8	32.5	24.3	152.6	4.32	117.1	2.53	0.92	4.3	92	4.5	1.4	516	450	82	243	42
Labrador Retriever	1y	M		67.4	33.8	33.6	151.7	4.2	112.8	2.66	1.23	6.8	109	4.3	1.2	517	420	30	131	43
Labrador Retriever	2Y	MN		66.3	36.9	29.4	145	4.2	111	2.54	1.1	4.2	93	5.3	1.8	382	82	39	152	43
Labrador Retriever	10y	M	5	54.5	33.2	21.3	146.4	5.2	110	2.24	1.32	3.7	87	4	1.5	1215	222	37	196	43
Labrador Retriever	6y	MN		58.8	34.7	24.1	151.2	4.6	109.8	2.39	1.45	3.2	89	4.9	2	602	399	60	366	43
Labrador Retriever	9Y7M	FN		67.8	32.4	35.4	148.5	4.3	112	2.57	1.16	5.4	102	4.4	2.2	1172	764	30	101	44
Labrador Retriever	11m	F	5.9	62.9	38.6	24.3	147.4	5.5	107.4	2.55	1.89	5.1	93	6.2	1.1	364	278	28	107	44
[truncated: 1,046 more rows]
